# Supplementary material for: Protein Intake and Protein Quality Patterns in New Zealand Vegan Diets: An Observational Analysis Using Dynamic Time Warping
Source: Nutrients. 2025 May 26;17(11):1806. doi: 10.3390/nu17111806 (PMC12157289; doi:10.3390/nu17111806)
Supplement: Supplementary file 1 [file nutrients-17-01806-s001.zip]

Archive with 2 entries (2 files):
- nutrients-3621218-supplementary/Minimal dataset.xlsx
- nutrients-3621218-supplementary/Supplementary data and codes.pdf
