# Supplementary material for: Protein Intake and Protein Quality Patterns in New Zealand Vegan Diets: An Observational Analysis Using Dynamic Time Warping
Source: Nutrients. 2025 May 26;17(11):1806. doi: 10.3390/nu17111806 (PMC12157289; doi:10.3390/nu17111806)
Supplement: Supplementary file 1 [file nutrients-17-01806-s001.zip › nutrients-3621218-supplementary/Minimal dataset.xlsx]

## Sheet: Minimal dataset
	Day	Standardised.Date	Standard.Time	total_protein	total_tryp	total_thr	total_leu	total_lys	total_his	total_met	total_cys	total_saa	DayxPart
1	1	10.07.2022	12:30:00	16.1806	0.176626	0.425713	0.928296	0.364465	0.284418	0.164498	0.219597	0.384095	2.1
2	1	10.07.2022	14:00:00	3.55237	0.0270237	0.075609	0.239737	0.123712	0.0884844	0.0405272	0.04857	0.0890972	2.1
3	1	10.07.2022	16:10:00	7.77765	0.00481486	0.014237	0.0242671	0.0172364	0.00754093	0.00326585	0	0.00326585	2.1
4	1	10.07.2022	21:00:00	10.4691	0.153604	0.399745	0.762881	0.600476	0.27208	0.153405	0.168335	0.32174	2.1
5	1	10.07.2022	21:40:00	0.39352	0	0	0	0	0	0	0	0	2.1
6	1	10.07.2022	08:45:00	6.47793	0.00722228	0.0213556	0.0364006	0.0258546	0.0113114	0.00489877	0	0.00489877	2.1
7	2	11.07.2022	12:35:00	20.5587	0.27882	0.721829	1.43231	0.987964	0.498131	0.296525	0.330666	0.62719	2.2
8	2	11.07.2022	18:00:00	6.73199	0.00481486	0.014237	0.0242671	0.0172364	0.00754093	0.00326585	0	0.00326585	2.2
9	2	11.07.2022	20:30:00	19.2086	0.165667	0.52208	0.891705	0.619226	0.299805	0.227861	0.222641	0.450502	2.2
10	2	11.07.2022	21:40:00	1.13494	0.00396939	0.00886712	0.0231951	0.0117368	0.00758387	0.00563619	0.00647157	0.0121078	2.2
11	2	11.07.2022	06:40:00	6.50153	0.00722228	0.0213556	0.0364006	0.0258546	0.0113114	0.00489877	0	0.00489877	2.2
12	3	12.07.2022	12:45:00	14.9063	0.132046	0.408552	0.720119	0.48515	0.243086	0.186662	0.182535	0.369197	2.3
13	3	12.07.2022	18:00:00	7.56765	0.00481486	0.014237	0.0242671	0.0172364	0.00754093	0.00326585	0	0.00326585	2.3
14	3	12.07.2022	21:20:00	20.0798	0.078375	0.259438	0.434975	0.362274	0.162221	0.122211	0.101504	0.223715	2.3
15	3	12.07.2022	22:00:00	3.55237	0.0270237	0.075609	0.239737	0.123712	0.0884844	0.0405272	0.04857	0.0890972	2.3
16	3	12.07.2022	08:00:00	5.97067	0.00722228	0.0213556	0.0364006	0.0258546	0.0113114	0.00489877	0	0.00489877	2.3
17	4	13.07.2022	10:10:00	8.07003	0.00722228	0.0213556	0.0364006	0.0258546	0.0113114	0.00489877	0	0.00489877	2.4
18	4	13.07.2022	12:40:00	22.2192	0.104819	0.323744	0.606198	0.421461	0.225695	0.17745	0.162329	0.339778	2.4
19	4	13.07.2022	18:10:00	9.21386	0.0341349	0.121586	0.223304	0.173074	0.0832307	0.0426692	0.03251	0.0751792	2.4
20	4	13.07.2022	19:00:00	3.18433	0.0341414	0.0739284	0.175804	0.0645571	0.0575361	0.047169	0.0499897	0.0971587	2.4
21	4	13.07.2022	21:15:00	29.6547	0.152772	0.46632	0.868401	0.641501	0.309464	0.230176	0.180951	0.411127	2.4
22	2	22.07.2022	11:00:00	5.90506	0.0818627	0.191349	0.370295	0.304869	0.132369	0.099465	0.0913112	0.190776	3.2
23	2	22.07.2022	13:00:00	6.25899	0.0748852	0.215181	0.447068	0.205891	0.139155	0.0773028	0.0967391	0.174042	3.2
24	2	22.07.2022	18:00:00	8.62014	0.101533	0.277877	0.577905	0.373614	0.209805	0.149361	0.120531	0.269891	3.2
25	3	23.07.2022	11:00:00	3.70272	0.0265869	0.0814978	0.133223	0.056484	0.0433482	0.0303437	0.0445041	0.0748478	3.3
26	3	23.07.2022	13:00:00	13.613	0.147495	0.467681	0.973283	0.705376	0.344718	0.135512	0.204098	0.33961	3.3
27	3	23.07.2022	19:00:00	15.873	0.104087	0.318379	0.652484	0.441371	0.249503	0.159602	0.19497	0.354573	3.3
28	4	24.07.2022	10:00:00	7.79305	0.00598221	0.0237929	0.0294579	0.0203259	0.0120551	0.00872839	0.00377775	0.0125061	3.4
29	4	24.07.2022	11:30:00	1.26104	0.00441043	0.00985236	0.0257723	0.0130408	0.00842652	0.00626243	0.00719063	0.0134531	3.4
30	4	24.07.2022	12:30:00	20.2944	0.247385	0.69093	1.38192	0.808235	0.476252	0.317667	0.302422	0.620089	3.4
31	4	24.07.2022	19:00:00	13.5822	0.0827747	0.269251	0.601628	0.374373	0.218912	0.13112	0.193593	0.324714	3.4
32	1	31.07.2022	12:00:00	3.78104	0.0449318	0.0987391	0.258481	0.0854632	0.103342	0.0656272	0.0779995	0.143627	4.1
33	1	31.07.2022	14:30:00	23.9663	0.186042	0.596973	1.07584	0.844104	0.38055	0.268076	0.25833	0.526407	4.1
34	1	31.07.2022	20:00:00	33.2662	0.484269	1.26825	2.47282	1.72522	0.851608	0.444375	0.632613	1.07699	4.1
35	1	31.07.2022	20:30:00	3.78104	0.0449318	0.0987391	0.258481	0.0854632	0.103342	0.0656272	0.0779995	0.143627	4.1
36	2	01.08.2022	12:00:00	22.0759	0.275472	0.748775	1.64448	0.794885	0.533085	0.284227	0.384007	0.668235	4.2
37	2	01.08.2022	21:20:00	30.7621	0.376602	1.0333	2.20086	1.03651	0.696301	0.359271	0.529308	0.888579	4.2
38	2	01.08.2022	23:50:00	1.428	0.0188396	0.0561798	0.0955596	0.0673027	0.0297725	0.0124844	0	0.0124844	4.2
39	2	01.08.2022	23:59:00	13.7375	0.209319	0.57529	1.08376	0.879022	0.39178	0.18935	0.220519	0.40987	4.2
40	2	01.08.2022	09:30:00	22.0759	0.275472	0.748775	1.64448	0.794885	0.533085	0.284227	0.384007	0.668235	4.2
41	3	02.08.2022	15:30:00	2.6625	0	0	0	0	0	0	0	0	4.3
42	3	02.08.2022	20:40:00	0.857126	0	0	0	0	0	0	0	0	4.3
43	3	02.08.2022	21:45:00	40.3779	0.554016	1.5685	3.02829	2.48866	1.08746	0.558775	0.616314	1.17509	4.3
44	3	02.08.2022	09:30:00	34.3437	0.523297	1.43822	2.70939	2.19756	0.97945	0.473376	0.551298	1.02467	4.3
45	4	03.08.2022	12:00:00	17.3	0.243397	0.690243	1.29893	1.13762	0.468955	0.214432	0.244051	0.458483	4.4
46	4	03.08.2022	15:35:00	2.78491	0.0266149	0.0719066	0.233663	0.0947409	0.0811953	0.241068	0.0639111	0.304979	4.4
47	4	03.08.2022	18:20:00	3.55	0	0	0	0	0	0	0	0	4.4
48	4	03.08.2022	18:50:00	4.284	0.0565189	0.168539	0.286679	0.201908	0.0893174	0.0374532	0	0.0374532	4.4
49	4	03.08.2022	20:30:00	35.618	0.0953902	0.610763	1.16009	1.15259	0.466506	0.228224	0.307111	0.535335	4.4
50	4	03.08.2022	09:35:00	17.3	0.243397	0.690243	1.29893	1.13762	0.468955	0.214432	0.244051	0.458483	4.4
51	1	29.01.2023	12:00:00	22.9238	0.271632	0.699169	1.47342	0.957998	0.506684	0.341903	0.257681	0.599584	5.1
52	1	29.01.2023	12:30:00	11.5389	0.1291	0.32189	0.726473	0.377746	0.251607	0.194122	0.223579	0.417701	5.1
53	1	29.01.2023	14:00:00	4.99769	0.00303986	0.00898857	0.015321	0.0108822	0.00476097	0.00206189	0	0.00206189	5.1
54	1	29.01.2023	19:00:00	34.3344	0.380641	1.38495	2.31565	1.92321	0.871224	0.489206	0.550796	1.04	5.1
55	1	29.01.2023	09:00:00	2.88969	0	0	0	0	0	0	0	0	5.1
56	2	30.01.2023	12:00:00	14.9594	0.193892	0.466152	1.06101	0.65061	0.360162	0.256274	0.199162	0.455436	5.2
57	2	30.01.2023	12:30:00	12.7041	0.144418	0.364983	0.805606	0.419407	0.281999	0.219416	0.251869	0.471285	5.2
58	2	30.01.2023	13:00:00	26.128	0.0855577	0.558827	1.07823	0.979052	0.489883	0.249782	0.296659	0.546441	5.2
59	2	30.01.2023	15:00:00	4.0562	0.051288	0.110149	0.284047	0.106296	0.0939522	0.0733137	0.0813791	0.154693	5.2
60	2	30.01.2023	20:00:00	11.4309	0.0858492	0.36158	1.03652	0.375096	0.274302	0.197506	0.144414	0.34192	5.2
61	2	30.01.2023	21:00:00	9.61669	0.0708177	0.186564	0.542091	0.249337	0.199315	0.107972	0.117493	0.225465	5.2
62	2	30.01.2023	09:00:00	5.77939	0	0	0	0	0	0	0	0	5.2
63	3	31.01.2023	12:00:00	20.5663	0.271987	0.649176	1.49522	0.915391	0.506242	0.356448	0.273424	0.629872	5.3
64	3	31.01.2023	12:30:00	12.0717	0.143506	0.362287	0.801009	0.416142	0.280571	0.218798	0.251869	0.470667	5.3
65	3	31.01.2023	13:00:00	21.9566	0.0717134	0.511395	0.996456	0.903191	0.427214	0.232839	0.288804	0.521643	5.3
66	3	31.01.2023	16:00:00	7.99655	0.0486035	0.198432	0.392936	0.387853	0.150988	0.069964	0.0671128	0.137077	5.3
67	3	31.01.2023	19:00:00	34.3344	0.380641	1.38495	2.31565	1.92321	0.871224	0.489206	0.550796	1.04	5.3
68	3	31.01.2023	20:30:00	7.5387	0.0635726	0.169266	0.498281	0.226706	0.184791	0.0970196	0.10353	0.20055	5.3
69	3	31.01.2023	09:00:00	5.77939	0	0	0	0	0	0	0	0	5.3
70	4	01.02.2023	12:00:00	7.91218	0.0925378	0.20231	0.381665	0.186097	0.142279	0.153729	0.097531	0.25126	5.4
71	4	01.02.2023	12:30:00	12.7041	0.144418	0.364983	0.805606	0.419407	0.281999	0.219416	0.251869	0.471285	5.4
72	4	01.02.2023	13:00:00	21.9566	0.0717134	0.511395	0.996456	0.903191	0.427214	0.232839	0.288804	0.521643	5.4
73	4	01.02.2023	17:00:00	7.99655	0.0486035	0.198432	0.392936	0.387853	0.150988	0.069964	0.0671128	0.137077	5.4
74	4	01.02.2023	19:00:00	34.0204	0.385061	1.19467	2.40591	2.16197	0.904992	0.651636	0.67811	1.32975	5.4
75	4	01.02.2023	21:00:00	9.23604	0.0635726	0.169266	0.498281	0.226706	0.184791	0.0970196	0.10353	0.20055	5.4
76	4	01.02.2023	09:00:00	5.77939	0	0	0	0	0	0	0	0	5.4
77	1	29.01.2023	12:00:00	20.2739	0.242869	0.612261	1.2318	0.772079	0.432643	0.31498	0.23787	0.55285	6.1
78	1	29.01.2023	12:30:00	6.56284	0.0725132	0.18339	0.404335	0.210792	0.141476	0.109914	0.125935	0.235849	6.1
79	1	29.01.2023	14:00:00	4.99769	0.00303986	0.00898857	0.015321	0.0108822	0.00476097	0.00206189	0	0.00206189	6.1
80	1	29.01.2023	19:00:00	23.8534	0.278826	1.01308	1.65406	1.35253	0.618038	0.357321	0.404609	0.76193	6.1
81	1	29.01.2023	09:00:00	2.88969	0	0	0	0	0	0	0	0	6.1
82	2	30.01.2023	12:00:00	14.9594	0.193892	0.466152	1.06101	0.65061	0.360162	0.256274	0.199162	0.455436	6.2
83	2	30.01.2023	12:30:00	6.56284	0.0725132	0.18339	0.404335	0.210792	0.141476	0.109914	0.125935	0.235849	6.2
84	2	30.01.2023	13:00:00	17.0239	0.0565825	0.370567	0.713636	0.650816	0.319655	0.165874	0.196463	0.362337	6.2
85	2	30.01.2023	15:00:00	2.0281	0.025644	0.0550747	0.142023	0.0531481	0.0469761	0.0366568	0.0406896	0.0773464	6.2
86	2	30.01.2023	20:00:00	7.6206	0.0572328	0.241053	0.691014	0.250064	0.182868	0.13167	0.0962759	0.227946	6.2
87	2	30.01.2023	21:00:00	1.00883	0.00352834	0.00788188	0.0206178	0.0104327	0.00674122	0.00500994	0.0057525	0.0107624	6.2
88	2	30.01.2023	09:00:00	5.77939	0	0	0	0	0	0	0	0	6.2
89	3	31.01.2023	12:00:00	16.9875	0.212965	0.50533	1.14635	0.69094	0.390538	0.277467	0.226147	0.503614	6.3
90	3	31.01.2023	12:30:00	5.73792	0.0570144	0.140273	0.390406	0.160962	0.149364	0.0826315	0.0846823	0.167314	6.3
91	3	31.01.2023	16:00:00	5.33231	0.0340224	0.138903	0.275055	0.271497	0.105692	0.0489748	0.0469789	0.0959537	6.3
92	3	31.01.2023	19:00:00	23.2555	0.263674	0.973578	1.60704	1.31988	0.602131	0.342374	0.394244	0.736618	6.3
93	3	31.01.2023	09:00:00	5.77939	0	0	0	0	0	0	0	0	6.3
94	4	01.02.2023	12:00:00	7.91218	0.0925378	0.20231	0.381665	0.186097	0.142279	0.153729	0.097531	0.25126	6.4
95	4	01.02.2023	12:30:00	6.56284	0.0725132	0.18339	0.404335	0.210792	0.141476	0.109914	0.125935	0.235849	6.4
96	4	01.02.2023	13:00:00	19.8486	0.0686735	0.502406	0.981135	0.892309	0.422453	0.230777	0.288804	0.519581	6.4
97	4	01.02.2023	17:00:00	5.59758	0.0340224	0.138903	0.275055	0.271497	0.105692	0.0489748	0.0469789	0.0959537	6.4
98	4	01.02.2023	19:00:00	32.3894	0.362973	1.04948	2.26681	2.04137	0.855412	0.62084	0.616572	1.23741	6.4
99	4	01.02.2023	21:00:00	1.15176	0	0	0	0	0	0	0	0	6.4
100	4	01.02.2023	09:00:00	5.77939	0	0	0	0	0	0	0	0	6.4
101	1	16.07.2022	12:30:00	11.946	0.130261	0.430612	0.706713	0.60359	0.256478	0.127582	0.107555	0.235137	9.1
102	1	16.07.2022	13:00:00	4.06315	0.0508245	0.117545	0.267885	0.127106	0.0914951	0.0717032	0.0660752	0.137778	9.1
103	1	16.07.2022	18:30:00	18.2857	0.0632735	0.229713	0.47836	0.366741	0.166792	0.0871998	0.100211	0.187411	9.1
104	1	16.07.2022	08:45:00	1.2772	0.00859738	0.0250973	0.0317419	0.0505348	0.0221693	0.0353373	0.0243433	0.0596806	9.1
105	1	16.07.2022	09:00:00	7.63052	0.110754	0.242571	0.597497	0.341395	0.199662	0.166083	0.15007	0.316153	9.1
106	2	17.07.2022	12:40:00	10.576	0.102864	0.257574	0.422878	0.253708	0.159546	0.121695	0.145047	0.266742	9.2
107	2	17.07.2022	14:40:00	3.3957	0.020368	0.0785542	0.155639	0.107765	0.05709	0.0320224	0.0266584	0.0586808	9.2
108	2	17.07.2022	15:30:00	4.5254	0.0370031	0.0772212	0.206868	0.0603917	0.0670135	0.0533195	0.0638086	0.117128	9.2
109	2	17.07.2022	18:00:00	16.8251	0.18661	0.634531	1.14387	0.853411	0.392007	0.214103	0.128194	0.342298	9.2
110	2	17.07.2022	19:00:00	3.8232	0.0488625	0.113451	0.256916	0.123904	0.0879419	0.0688761	0.0626919	0.131568	9.2
111	2	17.07.2022	08:45:00	1.022	0.00662386	0.0206334	0.0258579	0.0380201	0.0169066	0.0263993	0.0199912	0.0463905	9.2
112	2	17.07.2022	09:00:00	7.63052	0.110754	0.242571	0.597497	0.341395	0.199662	0.166083	0.15007	0.316153	9.2
113	3	18.07.2022	10:15:00	3.7691	0.0330783	0.136473	0.319208	0.223841	0.106914	0.0586309	0.051986	0.110617	9.3
114	3	18.07.2022	12:30:00	16.4391	0.19858	0.620849	1.11702	0.799543	0.37893	0.212503	0.0871497	0.299653	9.3
115	3	18.07.2022	13:00:00	0.504417	0.00176417	0.00394094	0.0103089	0.00521634	0.00337061	0.00250497	0.00287625	0.00538122	9.3
116	3	18.07.2022	17:30:00	19.2339	0.214505	0.660929	1.12798	0.971831	0.403266	0.1806	0.201446	0.382046	9.3
117	3	18.07.2022	18:00:00	0.504417	0.00176417	0.00394094	0.0103089	0.00521634	0.00337061	0.00250497	0.00287625	0.00538122	9.3
118	3	18.07.2022	08:00:00	7.63052	0.110754	0.242571	0.597497	0.341395	0.199662	0.166083	0.15007	0.316153	9.3
119	3	18.07.2022	08:45:00	1.022	0.00662386	0.0206334	0.0258579	0.0380201	0.0169066	0.0263993	0.0199912	0.0463905	9.3
120	4	19.07.2022	12:30:00	19.2339	0.214505	0.660929	1.12798	0.971831	0.403266	0.1806	0.201446	0.382046	9.4
121	4	19.07.2022	17:30:00	12.271	0.168389	0.497991	0.838069	0.548558	0.298101	0.209202	0.127544	0.336746	9.4
122	4	19.07.2022	08:00:00	7.63052	0.110754	0.242571	0.597497	0.341395	0.199662	0.166083	0.15007	0.316153	9.4
123	4	19.07.2022	08:45:00	1.022	0.00662386	0.0206334	0.0258579	0.0380201	0.0169066	0.0263993	0.0199912	0.0463905	9.4
124	1	12.07.2022	10:30:00	7.21772	0.0995752	0.277667	0.535232	0.214837	0.16361	0.0862644	0.140561	0.226826	11.1
125	1	12.07.2022	14:30:00	8.22134	0.117541	0.213605	0.534919	0.198811	0.179788	0.121895	0.180717	0.302612	11.1
126	1	12.07.2022	17:23:00	1.84431	0.0275644	0.0737097	0.131249	0.0812968	0.0455812	0.0363236	0.0396912	0.0760148	11.1
127	1	12.07.2022	19:00:00	7.76763	0.100104	0.291729	0.484035	0.207219	0.162701	0.100079	0.140616	0.240695	11.1
128	1	12.07.2022	22:30:00	0.267	0.00219037	0.00885469	0.0156316	0.0163579	0.00554583	0.00444288	0.00444288	0.00888576	11.1
129	1	12.07.2022	07:00:00	7.735	0.0892133	0.199918	0.436393	0.257554	0.176506	0.134748	0.0938416	0.228589	11.1
130	2	13.07.2022	10:30:00	40.1621	0.135452	0.880233	1.88614	1.67037	0.806454	0.372997	0.608952	0.981949	11.2
131	2	13.07.2022	17:30:00	3.70079	0.0339366	0.07423	0.160738	0.0810605	0.0736029	0.0391508	0.0492869	0.0884377	11.2
132	2	13.07.2022	19:00:00	11.6593	0.115922	0.342809	0.689408	0.380343	0.225196	0.161983	0.143484	0.305467	11.2
133	2	13.07.2022	21:00:00	3.28062	0.0401614	0.0932772	0.186722	0.119671	0.0554099	0.0444406	0.0485119	0.0929525	11.2
134	2	13.07.2022	07:00:00	10.7805	0.0943687	0.296164	0.605879	0.432458	0.259402	0.170682	0.13747	0.308152	11.2
135	3	14.07.2022	10:00:00	3.28062	0.0401614	0.0932772	0.186722	0.119671	0.0554099	0.0444406	0.0485119	0.0929525	11.3
136	3	14.07.2022	11:00:00	1.045	0	0	0	0	0	0	0	0	11.3
137	3	14.07.2022	14:00:00	12.4236	0.0740433	0.210168	0.338783	0.16066	0.114558	0.0747418	0.110366	0.185108	11.3
138	3	14.07.2022	19:00:00	17.4301	0.202334	0.530902	1.16588	0.717435	0.386199	0.225411	0.286462	0.511873	11.3
139	3	14.07.2022	07:00:00	10.1691	0.138612	0.308701	0.664245	0.403741	0.250582	0.178349	0.143539	0.321888	11.3
140	4	15.07.2022	11:30:00	3.28062	0.0401614	0.0932772	0.186722	0.119671	0.0554099	0.0444406	0.0485119	0.0929525	11.4
141	4	15.07.2022	14:20:00	5.46312	0.0216123	0.105103	0.176501	0.14434	0.0768439	0.0807528	0.239492	0.320245	11.4
142	4	15.07.2022	18:38:00	1.65	0	0	0	0	0	0	0	0	11.4
143	4	15.07.2022	20:00:00	21.0922	0.301148	0.890314	1.55461	1.33986	0.562962	0.238808	0.311364	0.550172	11.4
144	4	15.07.2022	09:00:00	27.4436	0.39641	1.07494	2.06583	1.59167	0.725051	0.350206	0.418551	0.768757	11.4
145	1	13.07.2022	12:45:00	11.4015	0.0929815	0.22999	0.654609	0.323138	0.23031	0.126611	0.121187	0.247798	12.1
146	1	13.07.2022	15:30:00	4.01961	0.0489638	0.152629	0.259798	0.200415	0.0956054	0.0693138	0.0779382	0.147252	12.1
147	1	13.07.2022	18:30:00	3.57869	0.0371774	0.126043	0.255511	0.204647	0.100187	0.0575905	0.052256	0.109847	12.1
148	1	13.07.2022	19:40:00	72.6016	0.179421	0.812771	1.53967	1.32247	0.623989	0.35924	0.400201	0.75944	12.1
149	2	14.07.2022	11:00:00	0.629198	0	0	0	0	0	0	0	0	12.2
150	2	14.07.2022	12:10:00	2.88969	0	0	0	0	0	0	0	0	12.2
151	2	14.07.2022	14:00:00	12.0467	0.099175	0.25412	0.707008	0.36983	0.246912	0.132013	0.128989	0.261002	12.2
152	2	14.07.2022	19:15:00	32.49	0.421643	1.49685	2.57607	1.8392	0.778101	0.422212	0.150584	0.572797	12.2
153	2	14.07.2022	20:45:00	3.4327	0.0123869	0.0482608	0.104797	0.0933847	0.0332039	0.0108051	0.0156043	0.0264094	12.2
154	3	15.07.2022	12:45:00	38.9506	0.0754166	0.789319	1.46638	1.58901	0.647693	0.30265	0.435244	0.737894	12.3
155	3	15.07.2022	17:25:00	8.98962	0.0856263	0.247345	0.7768	0.281133	0.247584	0.149348	0.110203	0.259551	12.3
156	3	15.07.2022	18:30:00	52.3127	0.197937	1.33171	2.50524	2.5417	1.08481	0.518413	0.653024	1.17144	12.3
157	3	15.07.2022	19:00:00	1.5763	0.00551304	0.0123154	0.0322154	0.0163011	0.0105331	0.00782803	0.00898829	0.0168163	12.3
158	3	15.07.2022	06:30:00	2.88969	0	0	0	0	0	0	0	0	12.3
159	3	15.07.2022	09:00:00	2.88969	0	0	0	0	0	0	0	0	12.3
160	4	16.07.2022	12:15:00	39.4994	0.133851	0.945928	1.86106	1.76915	0.797329	0.410678	0.507959	0.918637	12.4
161	4	16.07.2022	16:38:00	4.65348	0	0	0	0	0	0	0	0	12.4
162	4	16.07.2022	19:00:00	42.6051	0.379737	1.19796	2.59192	1.89128	0.918583	0.53651	0.618436	1.15495	12.4
163	4	16.07.2022	06:30:00	2.88969	0	0	0	0	0	0	0	0	12.4
164	4	16.07.2022	09:30:00	0.593445	0.00395769	0.0167103	0.0348863	0.0266987	0.045147	0.00716975	0.00785486	0.0150246	12.4
165	1	13.07.2022	12:00:00	2.62859	0.0338646	0.0927024	0.158264	0.129085	0.0572322	0.0301847	0.0323245	0.0625092	13.1
166	1	13.07.2022	17:30:00	30.9432	0.299055	0.907473	1.71241	1.16397	0.613788	0.429755	0.300521	0.730276	13.1
167	1	13.07.2022	20:00:00	18.638	0.188399	0.535961	1.3117	0.497726	0.484718	0.152	0.204366	0.356367	13.1
168	1	13.07.2022	06:20:00	0.45732	0	0	0	0	0	0	0	0	13.1
169	1	13.07.2022	06:45:00	29.6452	0.285395	0.671413	1.602	0.717447	0.523539	0.38468	0.358232	0.742912	13.1
170	1	13.07.2022	09:30:00	2.07955	0	0	0	0	0	0	0	0	13.1
171	2	14.07.2022	12:05:00	14.4352	0.185559	0.546653	0.968734	0.775699	0.358854	0.213984	0.191364	0.405347	13.2
172	2	14.07.2022	17:00:00	0.322615	0.00100221	0.00816083	0.0152001	0.0146036	0.00668138	0.00204254	0.00198908	0.00403163	13.2
173	2	14.07.2022	19:20:00	12.0241	0.178356	0.44305	0.791234	0.465377	0.290798	0.255275	0.193653	0.448928	13.2
174	2	14.07.2022	06:20:00	16.2769	0.18524	0.438161	0.957289	0.417299	0.334598	0.265924	0.232812	0.498736	13.2
175	3	15.07.2022	12:05:00	13.9544	0.173697	0.516054	0.983708	0.713306	0.359082	0.220695	0.17205	0.392745	13.3
176	3	15.07.2022	14:30:00	1.8494	0	0	0	0	0	0	0	0	13.3
177	3	15.07.2022	19:10:00	3.2076	0.0224379	0.123152	0.453532	0.0890519	0.107825	0.0756187	0.0626283	0.138247	13.3
178	3	15.07.2022	20:05:00	16.9384	0.144873	0.59099	1.6991	0.695849	0.446256	0.306846	0.246014	0.55286	13.3
179	3	15.07.2022	06:45:00	25.0002	0.348701	0.746012	1.93485	0.883513	0.656248	0.401588	0.373683	0.77527	13.3
180	3	15.07.2022	08:45:00	2.22547	0	0	0	0	0	0	0	0	13.3
181	4	16.07.2022	11:00:00	1.9943	0	0	0	0	0	0	0	0	13.4
182	4	16.07.2022	11:45:00	16.0464	0.234313	0.482695	1.18741	0.480246	0.400853	0.266249	0.217106	0.483355	13.4
183	4	16.07.2022	16:50:00	33.435	0.2586	0.760039	1.50234	0.894718	0.523212	0.38426	0.300975	0.685235	13.4
184	4	16.07.2022	20:00:00	10.3023	0.0973209	0.309283	0.638988	0.401793	0.222605	0.144503	0.136573	0.281076	13.4
185	4	16.07.2022	23:00:00	13.3496	0.0494493	0.118304	0.20409	0.214787	0.0760151	0.055723	0.045085	0.100808	13.4
186	4	16.07.2022	07:55:00	2.36445	0.00826955	0.0184732	0.0483231	0.0244516	0.0157997	0.0117421	0.0134824	0.0252245	13.4
187	1	14.12.2022	12:30:00	10.0218	0.109035	0.255795	0.604697	0.298281	0.192977	0.146564	0.199287	0.345851	14.1
188	1	14.12.2022	14:30:00	1.83487	0.0185567	0.0528175	0.129025	0.0489911	0.0477336	0.015021	0.0200319	0.0350529	14.1
189	1	14.12.2022	18:00:00	36.8188	0.540332	1.25108	2.80603	0.795951	0.853684	0.457751	0.723598	1.18135	14.1
190	1	14.12.2022	20:15:00	0.91368	0.00563128	0.0307332	0.112995	0.022098	0.0268732	0.0188918	0.0155113	0.0344031	14.1
191	1	14.12.2022	20:20:00	1.20617	0	0	0	0	0	0	0	0	14.1
192	1	14.12.2022	21:00:00	2.10632	0.0257246	0.078012	0.158979	0.0928407	0.0472693	0.0409187	0.0433257	0.0842444	14.1
193	1	14.12.2022	06:30:00	8.68891	0.0910988	0.210923	0.392158	0.287597	0.1579	0.078767	0.10894	0.187707	14.1
194	1	14.12.2022	09:45:00	27.8063	0.269754	0.717051	1.71579	0.842039	0.683201	0.364149	0.344255	0.708403	14.1
195	2	15.12.2022	10:30:00	0.593445	0.00395769	0.0167103	0.0348863	0.0266987	0.045147	0.00716975	0.00785486	0.0150246	14.2
196	2	15.12.2022	12:30:00	7.0992	0	0	0	0	0	0	0	0	14.2
197	2	15.12.2022	13:30:00	20.6683	0.19661	0.681808	1.40379	0.739398	0.551666	0.292558	0.27242	0.564979	14.2
198	2	15.12.2022	16:15:00	1.03479	0	0	0	0	0	0	0	0	14.2
199	2	15.12.2022	17:45:00	1.29349	0	0	0	0	0	0	0	0	14.2
200	2	15.12.2022	18:15:00	31.6437	0.28232	1.03042	1.91055	1.54596	0.667831	0.361812	0.361338	0.72315	14.2
201	2	15.12.2022	07:00:00	6.92161	0.111748	0.240218	0.458702	0.291002	0.169227	0.0919875	0.122243	0.214231	14.2
202	3	16.12.2022	11:15:00	4.70218	0.0488123	0.104265	0.270608	0.0852369	0.0877804	0.0682077	0.0786785	0.146886	14.3
203	3	16.12.2022	12:20:00	16.6452	0.133516	0.38566	0.731622	0.518396	0.237194	0.140955	0.134167	0.275122	14.3
204	3	16.12.2022	12:45:00	0.4662	0	0	0	0	0	0	0	0	14.3
205	3	16.12.2022	16:45:00	1.03479	0	0	0	0	0	0	0	0	14.3
206	3	16.12.2022	18:30:00	7.53452	0.0850135	0.239313	0.465306	0.27536	0.164501	0.131639	0.13831	0.269949	14.3
207	3	16.12.2022	19:15:00	1.29349	0	0	0	0	0	0	0	0	14.3
208	3	16.12.2022	20:45:00	2.01767	0.00705669	0.0157638	0.0412357	0.0208654	0.0134824	0.0100199	0.011505	0.0215249	14.3
209	3	16.12.2022	21:30:00	0.402058	0	0	0	0	0	0	0	0	14.3
210	3	16.12.2022	07:00:00	6.06675	0.09788	0.211155	0.403028	0.256464	0.148506	0.0806117	0.10706	0.187672	14.3
211	3	16.12.2022	08:50:00	0.593445	0.00395769	0.0167103	0.0348863	0.0266987	0.045147	0.00716975	0.00785486	0.0150246	14.3
212	3	16.12.2022	09:30:00	26.9357	0.281208	0.778085	1.80143	0.950996	0.667921	0.371447	0.339636	0.711083	14.3
213	4	17.12.2022	13:00:00	0.66	0.0104856	0.0250862	0.043277	0.0455452	0.0161189	0.011816	0.00956019	0.0213761	14.4
214	4	17.12.2022	13:40:00	0.456833	0.00246795	0.00614123	0.0146502	0.00625341	0.00456833	0.00420077	0.00435829	0.00855906	14.4
215	4	17.12.2022	15:00:00	11.1146	0.126914	0.406566	0.729007	0.606404	0.284144	0.190121	0.166836	0.356957	14.4
216	4	17.12.2022	16:30:00	1.27913	0.00691026	0.0171955	0.0410205	0.0175096	0.0127913	0.0117621	0.0122032	0.0239654	14.4
217	4	17.12.2022	17:30:00	0.489159	0.00271755	0.0129701	0.00857813	0.00852323	0.0053802	0.0035245	0.00514838	0.00867287	14.4
218	4	17.12.2022	20:20:00	1.29349	0	0	0	0	0	0	0	0	14.4
219	4	17.12.2022	20:30:00	53.2882	0.126059	0.47282	1.01945	0.715456	0.393142	0.265531	0.308911	0.574442	14.4
220	4	17.12.2022	09:15:00	26.2205	0.258365	0.696263	1.69291	0.811102	0.62757	0.357089	0.339609	0.696698	14.4
221	1	17.07.2022	13:30:00	10.9841	0.107239	0.236968	0.532448	0.214192	0.182206	0.132867	0.170867	0.303734	17.1
222	1	17.07.2022	18:00:00	2.31604	0.0179381	0.0551866	0.126773	0.0883859	0.0478238	0.0264774	0.0214336	0.0479109	17.1
223	1	17.07.2022	19:00:00	7.3188	0.0698554	0.210853	0.403017	0.270356	0.145388	0.0836461	0.084592	0.168238	17.1
224	1	17.07.2022	09:45:00	22.5852	0.343156	0.942883	1.65673	1.45367	0.59806	0.317169	0.325646	0.642815	17.1
225	2	18.07.2022	13:30:00	14.2561	0.144936	0.377678	0.971764	0.664168	0.311758	0.146767	0.145681	0.292449	17.2
226	2	18.07.2022	18:30:00	21.9754	0.192654	0.693921	1.33118	1.27632	0.535426	0.240454	0.254916	0.49537	17.2
227	2	18.07.2022	09:30:00	11.023	0.128641	0.274065	0.672981	0.349141	0.235715	0.175094	0.172742	0.347836	17.2
228	3	19.07.2022	13:30:00	5.72602	0.0665133	0.165031	0.386639	0.144313	0.12139	0.099901	0.118439	0.21834	17.3
229	3	19.07.2022	14:00:00	4.8	0.0190265	0.0763374	0.122892	0.199229	0.0479277	0.0451084	0.00826988	0.0533783	17.3
230	3	19.07.2022	16:00:00	5.72602	0.0665133	0.165031	0.386639	0.144313	0.12139	0.099901	0.118439	0.21834	17.3
231	3	19.07.2022	19:00:00	18.0033	0.115592	0.416353	0.79871	0.765791	0.321256	0.144272	0.15295	0.297222	17.3
232	3	19.07.2022	07:00:00	13.7556	0.117807	0.390615	0.704099	0.584753	0.238316	0.107124	0.114275	0.221398	17.3
233	4	20.07.2022	14:30:00	6.80813	0.0639156	0.13175	0.286589	0.135422	0.102059	0.0711318	0.0907189	0.161851	17.4
234	4	20.07.2022	18:00:00	13.6143	0.161334	0.434809	0.847498	0.718403	0.338789	0.233581	0.156485	0.390066	17.4
235	4	20.07.2022	09:00:00	11.3638	0.103766	0.227676	0.588036	0.266663	0.213066	0.125647	0.134452	0.260099	17.4
236	1	17.07.2022	16:41:00	1.67541	0.0178653	0.0540646	0.0993021	0.0749256	0.0324403	0.0249197	0.0184191	0.0433388	19.1
237	1	17.07.2022	18:53:00	2.1	0.0333634	0.0798197	0.1377	0.144916	0.0512873	0.0375962	0.0304188	0.068015	19.1
238	1	17.07.2022	18:56:00	0.593445	0.00395769	0.0167103	0.0348863	0.0266987	0.045147	0.00716975	0.00785486	0.0150246	19.1
239	1	17.07.2022	19:36:00	14.9629	0.204548	0.571453	1.06857	0.834064	0.391439	0.223948	0.240068	0.464016	19.1
240	2	18.07.2022	10:09:00	14.9629	0.204548	0.571453	1.06857	0.834064	0.391439	0.223948	0.240068	0.464016	19.2
241	2	18.07.2022	10:10:00	2.19085	0.00574746	0.0171389	0.0291527	0.0205322	0.00908278	0.00380865	0	0.00380865	19.2
242	2	18.07.2022	15:00:00	2.76568	0.0420583	0.0940678	0.207247	0.115486	0.0719229	0.0536769	0.0398943	0.0935712	19.2
243	2	18.07.2022	15:45:00	0.675271	0.00545234	0.015511	0.0379612	0.0144044	0.014028	0.00439897	0.00591445	0.0103134	19.2
244	2	18.07.2022	16:21:00	14.9629	0.204548	0.571453	1.06857	0.834064	0.391439	0.223948	0.240068	0.464016	19.2
245	2	18.07.2022	18:00:00	11.8667	0.0451497	0.226686	0.452132	0.384775	0.189999	0.096715	0.136051	0.232766	19.2
246	2	18.07.2022	18:03:00	5.1	0.0179608	0.0535592	0.091102	0.0641633	0.0283837	0.011902	0	0.011902	19.2
247	2	18.07.2022	18:14:00	0.9	0.0142986	0.0342085	0.0590141	0.062107	0.0219803	0.0161127	0.0130366	0.0291493	19.2
248	2	18.07.2022	08:38:00	1.632	0.00574746	0.0171389	0.0291527	0.0205322	0.00908278	0.00380865	0	0.00380865	19.2
249	3	19.07.2022	11:48:00	0.593445	0.00395769	0.0167103	0.0348863	0.0266987	0.045147	0.00716975	0.00785486	0.0150246	19.3
250	3	19.07.2022	13:05:00	1.5092	0.0148686	0.0583626	0.109764	0.100789	0.0393035	0.0226251	0.0171892	0.0398144	19.3
251	3	19.07.2022	14:20:00	4.42024	0.0473191	0.163297	0.323384	0.255927	0.117534	0.0753082	0.0526195	0.127928	19.3
252	3	19.07.2022	16:54:00	22.0867	0.0142986	0.0342085	0.0590141	0.062107	0.0219803	0.0161127	0.0130366	0.0291493	19.3
253	3	19.07.2022	23:03:00	15.1365	0.0555429	0.281999	0.589437	0.499727	0.24464	0.124122	0.173168	0.29729	19.3
254	3	19.07.2022	23:13:00	6.43104	0.0670511	0.149136	0.381291	0.149205	0.117089	0.0840641	0.1306	0.214664	19.3
255	3	19.07.2022	07:52:00	1.45379	0.00256792	0.00759309	0.0129424	0.00919275	0.00402183	0.00174179	0	0.00174179	19.3
256	3	19.07.2022	08:00:00	2.55	0.00898041	0.0267796	0.045551	0.0320816	0.0141918	0.00595102	0	0.00595102	19.3
257	4	20.07.2022	16:07:00	10.626	0.0657986	0.358189	0.597557	0.619837	0.24063	0.0969263	0.153665	0.250591	19.4
258	4	20.07.2022	16:08:00	0.908616	0.00160495	0.00474568	0.00808902	0.00574547	0.00251364	0.00108862	0	0.00108862	19.4
259	4	20.07.2022	18:05:00	3.06	0.0107765	0.0321355	0.0546612	0.038498	0.0170302	0.00714123	0	0.00714123	19.4
260	4	20.07.2022	18:06:00	1.5	0.023831	0.0570141	0.0983568	0.103512	0.0366338	0.0268545	0.0217277	0.0485822	19.4
261	4	20.07.2022	18:21:00	18.3083	0.0718873	0.273976	0.303121	0.231796	0.0861307	0.145997	0.142176	0.288174	19.4
262	4	20.07.2022	19:30:00	3.06	0.0107765	0.0321355	0.0546612	0.038498	0.0170302	0.00714123	0	0.00714123	19.4
263	1	18.07.2022	11:00:00	22.2102	0.159266	0.469277	0.963854	0.670126	0.321646	0.184754	0.220569	0.405323	20.1
264	1	18.07.2022	20:00:00	27.4004	0.019798	0.123311	0.253353	0.236337	0.104809	0.0585961	0.0738022	0.132398	20.1
265	1	18.07.2022	09:00:00	3.46763	0	0	0	0	0	0	0	0	20.1
266	2	19.07.2022	12:20:00	10.5688	0.129932	0.34464	0.510599	0.356244	0.197013	0.158515	0.130484	0.288999	20.2
267	2	19.07.2022	12:30:00	0.74	0	0	0	0	0	0	0	0	20.2
268	2	19.07.2022	15:30:00	5.1437	0.05202	0.148063	0.361696	0.137337	0.133812	0.0421085	0.0561553	0.0982638	20.2
269	2	19.07.2022	19:00:00	34.5254	0.345032	1.19619	2.38	1.65008	0.862305	0.543492	0.488809	1.0323	20.2
270	3	20.07.2022	12:00:00	10.5688	0.129932	0.34464	0.510599	0.356244	0.197013	0.158515	0.130484	0.288999	20.3
271	3	20.07.2022	18:00:00	36.9223	0.0595096	0.444678	0.611981	0.626363	0.282948	0.151822	0.20911	0.360932	20.3
272	3	20.07.2022	07:00:00	9.02281	0.113315	0.271774	0.650912	0.351735	0.223674	0.183965	0.17711	0.361075	20.3
273	4	21.07.2022	12:00:00	36.9223	0.0595096	0.444678	0.611981	0.626363	0.282948	0.151822	0.20911	0.360932	20.4
274	4	21.07.2022	15:00:00	5.1437	0.05202	0.148063	0.361696	0.137337	0.133812	0.0421085	0.0561553	0.0982638	20.4
275	4	21.07.2022	18:00:00	9.05287	0.0960442	0.383025	0.558588	0.573696	0.211981	0.108841	0.156991	0.265832	20.4
276	4	21.07.2022	18:30:00	0.551681	0.0069371	0.0208124	0.0376056	0.0303591	0.0120243	0.00662761	0.00682911	0.0134567	20.4
277	4	21.07.2022	08:30:00	9.02281	0.113315	0.271774	0.650912	0.351735	0.223674	0.183965	0.17711	0.361075	20.4
278	1	24.07.2022	11:50:00	5.40625	0.0674847	0.144876	0.377144	0.121599	0.121985	0.0963906	0.114192	0.210583	21.1
279	1	24.07.2022	17:40:00	6.6816	0	0	0	0	0	0	0	0	21.1
280	1	24.07.2022	19:00:00	14.9106	0.176369	0.509577	1.04835	0.674424	0.370022	0.250756	0.246708	0.497464	21.1
281	1	24.07.2022	20:00:00	0.933013	0.00411056	0.0121524	0.0286587	0.012737	0.00849595	0.00702529	0.00329638	0.0103217	21.1
282	2	25.07.2022	11:10:00	10.4249	0.0855992	0.207964	0.366184	0.206873	0.137416	0.101534	0.136165	0.237699	21.2
283	2	25.07.2022	14:30:00	9.27301	0.100999	0.337645	0.656307	0.477899	0.221035	0.155522	0.13745	0.292972	21.2
284	2	25.07.2022	20:10:00	14.7366	0.174468	0.48954	1.08678	0.654816	0.331863	0.168576	0.192765	0.361341	21.2
285	2	25.07.2022	07:20:00	14.4205	0.136991	0.307598	0.838644	0.376095	0.305125	0.170844	0.171034	0.341879	21.2
286	3	26.07.2022	12:40:00	2.45708	0.0263532	0.0917067	0.16884	0.155105	0.0629927	0.0345975	0.0320879	0.0666854	21.3
287	3	26.07.2022	15:50:00	9.34624	0.109761	0.372099	0.712579	0.627894	0.237657	0.140647	0.0958052	0.236452	21.3
288	3	26.07.2022	20:20:00	13.323	0.129814	0.463882	0.881552	0.677383	0.323423	0.212589	0.205492	0.418081	21.3
289	3	26.07.2022	07:20:00	9.36997	0.0885032	0.190838	0.471634	0.216132	0.170113	0.104624	0.117816	0.22244	21.3
290	4	27.07.2022	11:50:00	8.12778	0.0376574	0.14702	0.269072	0.163638	0.0873001	0.0804222	0.0760172	0.156439	21.4
291	4	27.07.2022	20:10:00	23.9838	0.301457	0.847998	1.81848	1.11976	0.560981	0.294312	0.339126	0.633437	21.4
292	4	27.07.2022	07:30:00	10.0173	0.0976043	0.348783	0.662821	0.509311	0.243175	0.159842	0.154505	0.314347	21.4
293	1	31.07.2022	11:50:00	0.558845	0	0	0	0	0	0	0	0	22.1
294	1	31.07.2022	13:00:00	7.27303	0.0872859	0.213866	0.493325	0.282824	0.192285	0.114383	0.135563	0.249947	22.1
295	1	31.07.2022	13:45:00	0.558845	0	0	0	0	0	0	0	0	22.1
296	1	31.07.2022	17:20:00	0.809172	0.0085995	0.0365683	0.0441441	0.0424652	0.0206388	0.0280419	0.0352728	0.0633147	22.1
297	1	31.07.2022	19:40:00	44.168	0.433801	1.38389	2.44805	1.627	0.941187	0.654918	0.632868	1.28779	22.1
298	1	31.07.2022	19:45:00	4.056	0.0431053	0.1833	0.221274	0.212858	0.103453	0.140561	0.176806	0.317367	22.1
299	2	01.08.2022	10:30:00	0.558845	0	0	0	0	0	0	0	0	22.2
300	2	01.08.2022	10:45:00	7.27303	0.0872859	0.213866	0.493325	0.282824	0.192285	0.114383	0.135563	0.249947	22.2
301	2	01.08.2022	12:30:00	0.558845	0	0	0	0	0	0	0	0	22.2
302	2	01.08.2022	19:30:00	56.861	0.470823	1.6003	3.05277	2.2216	1.0106	0.535682	0.600855	1.13654	22.2
303	2	01.08.2022	21:30:00	4.056	0.0431053	0.1833	0.221274	0.212858	0.103453	0.140561	0.176806	0.317367	22.2
304	3	02.08.2022	11:30:00	0.558845	0	0	0	0	0	0	0	0	22.3
305	3	02.08.2022	12:45:00	7.27303	0.0872859	0.213866	0.493325	0.282824	0.192285	0.114383	0.135563	0.249947	22.3
306	3	02.08.2022	13:00:00	0.558845	0	0	0	0	0	0	0	0	22.3
307	3	02.08.2022	14:00:00	0.71344	0.00475795	0.0200891	0.0419404	0.0320972	0.0542758	0.00861948	0.00944312	0.0180626	22.3
308	3	02.08.2022	20:30:00	18.4395	0.209918	0.549262	1.15245	0.73169	0.415296	0.2772	0.310292	0.587492	22.3
309	3	02.08.2022	22:00:00	4.056	0.0431053	0.1833	0.221274	0.212858	0.103453	0.140561	0.176806	0.317367	22.3
310	4	03.08.2022	10:30:00	7.27303	0.0872859	0.213866	0.493325	0.282824	0.192285	0.114383	0.135563	0.249947	22.4
311	4	03.08.2022	11:00:00	0.558845	0	0	0	0	0	0	0	0	22.4
312	4	03.08.2022	13:00:00	0.558845	0	0	0	0	0	0	0	0	22.4
313	4	03.08.2022	20:30:00	18.4395	0.209918	0.549262	1.15245	0.73169	0.415296	0.2772	0.310292	0.587492	22.4
314	4	03.08.2022	22:00:00	4.056	0.0431053	0.1833	0.221274	0.212858	0.103453	0.140561	0.176806	0.317367	22.4
315	4	03.08.2022	09:00:00	1.27229	0.00475795	0.0200891	0.0419404	0.0320972	0.0542758	0.00861948	0.00944312	0.0180626	22.4
316	1	16.07.2022	11:00:00	0.540419	0	0	0	0	0	0	0	0	23.1
317	1	16.07.2022	12:30:00	18.8303	0.201477	0.750382	1.36663	1.1697	0.485197	0.304201	0.239946	0.544147	23.1
318	1	16.07.2022	13:00:00	0.540419	0	0	0	0	0	0	0	0	23.1
319	1	16.07.2022	17:00:00	3.37799	0.0107336	0.0433913	0.0766008	0.0801597	0.0271766	0.0217718	0.0217718	0.0435435	23.1
320	1	16.07.2022	18:20:00	17.8289	0.157863	0.368598	0.723278	0.410496	0.270229	0.212177	0.237742	0.449919	23.1
321	1	16.07.2022	18:45:00	0.8568	0.0113038	0.0337079	0.0573358	0.0403817	0.0178635	0.00749064	0	0.00749064	23.1
322	1	16.07.2022	19:30:00	48.3477	0.175709	0.840772	1.60925	1.3818	0.632551	0.284044	0.331043	0.615087	23.1
323	1	16.07.2022	07:30:00	0.34398	0.00131129	0.00811947	0.0100396	0.00825997	0.00513589	0.00250544	0.0030905	0.00559595	23.1
324	1	16.07.2022	09:30:00	8.704	0.0187733	0.0555109	0.0946183	0.0672055	0.0294024	0.0127337	0	0.0127337	23.1
325	2	17.07.2022	11:00:00	74.9864	0.00417327	1.47274	3.02338	3.3049	1.42603	0.561698	1.00094	1.56264	23.2
326	2	17.07.2022	12:00:00	28.2454	0.302216	1.12557	2.04994	1.75456	0.727796	0.456301	0.359919	0.81622	23.2
327	2	17.07.2022	13:00:00	0.8568	0.0113038	0.0337079	0.0573358	0.0403817	0.0178635	0.00749064	0	0.00749064	23.2
328	2	17.07.2022	17:00:00	11.9701	0.12265	0.374694	0.806187	0.509661	0.284977	0.172219	0.197576	0.369795	23.2
329	2	17.07.2022	18:00:00	0.702	0.0014	0.0152	0.0228667	0.0272	0.0102667	0.00285326	0.00277859	0.00563185	23.2
330	2	17.07.2022	19:00:00	9.9077	0.108902	0.437799	0.4071	0.393989	0.188975	0.180718	0.175536	0.356254	23.2
331	2	17.07.2022	21:00:00	7.12367	0.0522818	0.107389	0.233913	0.110549	0.0832636	0.0580909	0.0739691	0.13206	23.2
332	2	17.07.2022	07:45:00	0.540419	0	0	0	0	0	0	0	0	23.2
333	2	17.07.2022	08:20:00	0.540419	0	0	0	0	0	0	0	0	23.2
334	3	18.07.2022	10:30:00	0.29484	0.00112396	0.00695955	0.00860535	0.00707997	0.00440219	0.00214752	0.002649	0.00479653	23.3
335	3	18.07.2022	11:30:00	74.9864	0.00417327	1.47274	3.02338	3.3049	1.42603	0.561698	1.00094	1.56264	23.3
336	3	18.07.2022	13:00:00	28.2454	0.302216	1.12557	2.04994	1.75456	0.727796	0.456301	0.359919	0.81622	23.3
337	3	18.07.2022	13:30:00	0.8568	0.0113038	0.0337079	0.0573358	0.0403817	0.0178635	0.00749064	0	0.00749064	23.3
338	3	18.07.2022	18:00:00	15.4755	0.185358	0.652904	1.00125	1.04094	0.325022	0.22157	0.186332	0.407901	23.3
339	3	18.07.2022	18:30:00	0.768412	0	0	0	0	0	0	0	0	23.3
340	3	18.07.2022	19:00:00	34.6251	0.20772	0.659631	1.42474	0.870541	0.446066	0.226651	0.164609	0.391261	23.3
341	3	18.07.2022	20:00:00	26.0901	0.0743051	0.528054	1.08857	1.00286	0.472711	0.222179	0.347793	0.569971	23.3
342	3	18.07.2022	20:30:00	9.10842	0.113038	0.337079	0.573358	0.403816	0.178635	0.0749064	0	0.0749064	23.3
343	3	18.07.2022	07:00:00	0.540419	0	0	0	0	0	0	0	0	23.3
344	3	18.07.2022	09:00:00	0.540419	0	0	0	0	0	0	0	0	23.3
345	4	19.07.2022	11:00:00	74.9864	0.00417327	1.47274	3.02338	3.3049	1.42603	0.561698	1.00094	1.56264	23.4
346	4	19.07.2022	12:00:00	3.56858	0.0427578	0.182081	0.164437	0.159067	0.075817	0.0711455	0.0734943	0.14464	23.4
347	4	19.07.2022	12:30:00	0.8568	0.0113038	0.0337079	0.0573358	0.0403817	0.0178635	0.00749064	0	0.00749064	23.4
348	4	19.07.2022	14:00:00	18.8303	0.201477	0.750382	1.36663	1.1697	0.485197	0.304201	0.239946	0.544147	23.4
349	4	19.07.2022	17:30:00	25.624	0.150717	0.449439	0.764477	0.538422	0.23818	0.0998752	0	0.0998752	23.4
350	4	19.07.2022	18:30:00	11.4904	0.0618884	0.361446	0.582087	0.602816	0.204876	0.145859	0.0575867	0.203445	23.4
351	4	19.07.2022	20:00:00	19.5987	0.201477	0.750382	1.36663	1.1697	0.485197	0.304201	0.239946	0.544147	23.4
352	4	19.07.2022	06:30:00	0.540419	0	0	0	0	0	0	0	0	23.4
353	4	19.07.2022	09:30:00	0.29484	0.00112396	0.00695955	0.00860535	0.00707997	0.00440219	0.00214752	0.002649	0.00479653	23.4
354	1	10.08.2022	13:00:00	34.3249	0.288624	0.70921	2.03672	0.882712	0.727578	0.386291	0.357037	0.743328	24.1
355	1	10.08.2022	16:20:00	5.73071	0.0882345	0.182138	0.446819	0.235132	0.147367	0.118402	0.100098	0.2185	24.1
356	1	10.08.2022	18:30:00	13.9476	0.177586	0.558451	0.978921	0.781309	0.347962	0.246465	0.184644	0.431109	24.1
357	1	10.08.2022	19:30:00	0.97902	0	0	0	0	0	0	0	0	24.1
358	2	11.08.2022	12:15:00	10.6137	0.137479	0.348992	0.77036	0.417441	0.299695	0.197853	0.210146	0.407999	24.2
359	2	11.08.2022	13:30:00	11.6741	0.0919935	0.219591	0.646926	0.272588	0.228677	0.12491	0.123247	0.248157	24.2
360	2	11.08.2022	16:30:00	1.81404	0	0	0	0	0	0	0	0	24.2
361	2	11.08.2022	17:45:00	13.2502	0.168707	0.530528	0.929975	0.742244	0.330564	0.234142	0.175412	0.409554	24.2
362	2	11.08.2022	18:00:00	10.4685	0.0877043	0.278225	0.40875	0.438083	0.139484	0.0923218	0.0728739	0.165196	24.2
363	2	11.08.2022	18:30:00	0.2808	0	0	0	0	0	0	0	0	24.2
364	3	12.08.2022	13:00:00	15.9126	0.241736	0.532779	1.17024	0.618404	0.402067	0.331405	0.299529	0.630934	24.3
365	3	12.08.2022	15:15:00	20.8492	0.171894	0.478846	0.991751	0.681934	0.343666	0.206462	0.189787	0.396249	24.3
366	3	12.08.2022	17:00:00	0.973322	0	0	0	0	0	0	0	0	24.3
367	3	12.08.2022	18:30:00	10.1137	0.104555	0.403741	0.663672	0.462181	0.218155	0.102165	0.105501	0.207666	24.3
368	3	12.08.2022	19:15:00	0.2808	0	0	0	0	0	0	0	0	24.3
369	4	13.08.2022	13:00:00	1.9102	0.0234776	0.0598802	0.134958	0.0642569	0.0461529	0.0355072	0.0331857	0.0686929	24.4
370	4	13.08.2022	17:00:00	10.672	0.0861321	0.208821	0.60012	0.256952	0.226335	0.117659	0.120767	0.238426	24.4
371	4	13.08.2022	18:00:00	13.7008	0.145165	0.518815	1.06753	0.78625	0.324578	0.213384	0.141457	0.35484	24.4
372	4	13.08.2022	18:30:00	1.59271	0	0	0	0	0	0	0	0	24.4
373	1	20.07.2022	12:45:00	8.69978	0.0723239	0.201108	0.340939	0.214483	0.123066	0.11513	0.0931328	0.208263	26.1
374	1	20.07.2022	16:50:00	0.7047	0.00876337	0.0182881	0.0489921	0.0143024	0.0158707	0.0126275	0.0151116	0.0277392	26.1
375	1	20.07.2022	18:35:00	29.6471	0.0440397	0.644296	1.31174	1.28614	0.580099	0.279635	0.417333	0.696968	26.1
376	1	20.07.2022	19:10:00	1.9102	0.0234776	0.0598802	0.134958	0.0642569	0.0461529	0.0355072	0.0331857	0.0686929	26.1
377	1	20.07.2022	07:20:00	4.69287	0.00218445	0.00746225	0.0142236	0.00868958	0.00491437	0.0028739	0.00269779	0.00557169	26.1
378	2	21.07.2022	11:00:00	0.7047	0.00876337	0.0182881	0.0489921	0.0143024	0.0158707	0.0126275	0.0151116	0.0277392	26.2
379	2	21.07.2022	14:00:00	31.0398	0.0821646	0.699686	1.47855	1.33289	0.615221	0.29145	0.44709	0.738541	26.2
380	2	21.07.2022	19:40:00	18.6753	0.0895087	0.330027	0.69974	0.625565	0.268639	0.109323	0.116392	0.225715	26.2
381	2	21.07.2022	21:00:00	3.31262	0.0400736	0.0938528	0.203295	0.0935473	0.0634599	0.0481743	0.056684	0.104858	26.2
382	2	21.07.2022	07:20:00	4.69287	0.00218445	0.00746225	0.0142236	0.00868958	0.00491437	0.0028739	0.00269779	0.00557169	26.2
383	3	22.07.2022	12:30:00	31.6859	0.00597076	0.485717	0.985629	1.07928	0.461451	0.184069	0.322477	0.506545	26.3
384	3	22.07.2022	20:00:00	23.7879	0.287592	0.791371	1.59831	1.1406	0.526139	0.279529	0.312891	0.59242	26.3
385	3	22.07.2022	08:10:00	4.69287	0.00218445	0.00746225	0.0142236	0.00868958	0.00491437	0.0028739	0.00269779	0.00557169	26.3
386	4	23.07.2022	20:20:00	19.7243	0.0422912	0.137158	0.271687	0.222026	0.0746067	0.0460497	0.045948	0.0919977	26.4
387	4	23.07.2022	20:45:00	1.00883	0.00352834	0.00788188	0.0206178	0.0104327	0.00674122	0.00500994	0.0057525	0.0107624	26.4
388	4	23.07.2022	07:50:00	4.69287	0.00218445	0.00746225	0.0142236	0.00868958	0.00491437	0.0028739	0.00269779	0.00557169	26.4
389	1	27.07.2022	10:00:00	2.15993	0	0	0	0	0	0	0	0	27.1
390	1	27.07.2022	12:40:00	4.95405	0.0547008	0.145013	0.337881	0.130669	0.109209	0.0840565	0.0907235	0.17478	27.1
391	1	27.07.2022	15:55:00	2.20082	0	0	0	0	0	0	0	0	27.1
392	1	27.07.2022	18:15:00	13.5173	0.144124	0.397525	0.801319	0.435989	0.254341	0.187623	0.261296	0.448918	27.1
393	1	27.07.2022	09:00:00	12.9474	0.124836	0.30836	0.658898	0.301261	0.216502	0.16602	0.216091	0.382111	27.1
394	2	28.07.2022	10:55:00	2.15993	0	0	0	0	0	0	0	0	27.2
395	2	28.07.2022	13:55:00	4.3348	0.0478632	0.126886	0.295646	0.114335	0.0955578	0.0735494	0.0793831	0.152932	27.2
396	2	28.07.2022	15:55:00	2.20082	0	0	0	0	0	0	0	0	27.2
397	2	28.07.2022	18:20:00	32.7642	0.373936	1.06733	1.99822	1.9578	0.725491	0.43405	0.375022	0.809072	27.2
398	2	28.07.2022	20:35:00	0.945782	0.00330782	0.00738927	0.0193292	0.00978064	0.00631989	0.00469682	0.00539297	0.0100898	27.2
399	2	28.07.2022	08:35:00	12.9474	0.124836	0.30836	0.658898	0.301261	0.216502	0.16602	0.216091	0.382111	27.2
400	3	29.07.2022	11:40:00	16.3821	0.186968	0.533667	0.999111	0.978901	0.362746	0.217025	0.187511	0.404536	27.3
401	3	29.07.2022	14:20:00	32.7642	0.373936	1.06733	1.99822	1.9578	0.725491	0.43405	0.375022	0.809072	27.3
402	3	29.07.2022	20:30:00	10.9417	0.0968656	0.266132	0.515639	0.466726	0.183776	0.0809955	0.0929633	0.173959	27.3
403	3	29.07.2022	08:00:00	10.7215	0.106091	0.246031	0.609004	0.260302	0.190281	0.143681	0.207773	0.351453	27.3
404	3	29.07.2022	08:30:00	3.47711	0	0.0243937	0.121567	0.0239411	0.0491632	0	0.0517234	0.0517234	27.3
405	4	30.07.2022	12:50:00	3.09628	0.034188	0.0906331	0.211176	0.0816681	0.0682556	0.0525353	0.0567022	0.109237	27.4
406	4	30.07.2022	17:00:00	5.24443	0.054536	0.128922	0.314449	0.139707	0.0990356	0.0764576	0.107081	0.183539	27.4
407	4	30.07.2022	20:15:00	24.1077	0.321911	0.809297	1.56132	0.87132	0.500992	0.381331	0.414609	0.79594	27.4
408	4	30.07.2022	08:45:00	1.65895	0	0	0	0	0	0	0	0	27.4
409	4	30.07.2022	09:00:00	13.5813	0.14184	0.330587	0.750245	0.362269	0.24154	0.203179	0.249205	0.452384	27.4
410	1	24.07.2022	12:30:00	7.15891	0.0452659	0.124898	0.155311	0.133931	0.114934	0.0397409	0.0263445	0.0660853	29.1
411	1	24.07.2022	15:45:00	1.04229	0.0117031	0.0256132	0.0672239	0.0219507	0.0265434	0.0170701	0.020326	0.0373962	29.1
412	1	24.07.2022	17:30:00	35.8868	0.358356	1.06028	2.02482	1.4092	0.652775	0.372616	0.377837	0.750453	29.1
413	2	25.07.2022	10:15:00	10.4802	0.0811224	0.208395	0.521373	0.206913	0.170492	0.119793	0.140683	0.260476	29.2
414	2	25.07.2022	13:55:00	14.2686	0.0886194	0.317865	0.595477	0.491406	0.221427	0.141441	0.111547	0.252988	29.2
415	2	25.07.2022	19:00:00	8.68517	0.0694186	0.214002	0.389234	0.217438	0.132646	0.0927077	0.0921368	0.184844	29.2
416	2	25.07.2022	19:30:00	3.15847	0.035464	0.0776157	0.203709	0.0665172	0.0804346	0.0517276	0.061594	0.113322	29.2
417	3	26.07.2022	11:10:00	11.5984	0.085718	0.219346	0.507782	0.279502	0.246779	0.104405	0.0823268	0.186732	29.3
418	3	26.07.2022	14:20:00	9.29772	0.0821999	0.238543	0.437242	0.236182	0.15089	0.112953	0.105224	0.218177	29.3
419	3	26.07.2022	18:30:00	16.6058	0.113461	0.366602	0.625734	0.363066	0.21762	0.146285	0.172549	0.318833	29.3
420	4	27.07.2022	12:00:00	1.49922	0.00264817	0.00783038	0.0133469	0.00948003	0.00414751	0.00179622	0	0.00179622	29.4
421	4	27.07.2022	14:20:00	8.55075	0.067542	0.218613	0.373551	0.216299	0.129796	0.0869725	0.102864	0.189837	29.4
422	4	27.07.2022	19:15:00	27.1076	0.206972	0.639905	1.22738	0.774998	0.403415	0.295997	0.254871	0.550868	29.4
423	4	27.07.2022	09:30:00	11.4733	0.113007	0.259743	0.674248	0.340116	0.226972	0.15278	0.158419	0.311199	29.4
424	1	24.07.2022	10:30:00	20.1875	0.193412	0.754977	1.63776	1.46141	0.519942	0.168955	0.244554	0.413509	30.1
425	1	24.07.2022	14:00:00	23.0539	0.219161	0.742569	1.54754	1.10504	0.49639	0.233017	0.234653	0.467669	30.1
426	1	24.07.2022	14:20:00	1.83798	0	0	0	0	0	0	0	0	30.1
427	1	24.07.2022	18:00:00	48.7137	0.47008	1.73224	3.22316	2.18091	1.24633	0.654574	0.561177	1.21575	30.1
428	1	24.07.2022	20:37:00	0.407491	0	0	0	0	0	0	0	0	30.1
429	1	24.07.2022	21:40:00	33.2383	0.272475	1.01814	2.0583	1.12888	0.819036	0.411041	0.398387	0.809428	30.1
430	1	24.07.2022	23:00:00	12.7696	0.0911195	0.219378	0.689482	0.300347	0.253769	0.124546	0.100003	0.224549	30.1
431	2	25.07.2022	10:10:00	20.1875	0.193412	0.754977	1.63776	1.46141	0.519942	0.168955	0.244554	0.413509	30.2
432	2	25.07.2022	13:00:00	22.234	0.207341	0.716164	1.47847	1.07009	0.473807	0.216233	0.215382	0.431615	30.2
433	2	25.07.2022	16:20:00	50.9946	0.494596	1.73932	3.5011	2.39647	1.283	0.680978	0.571399	1.25238	30.2
434	2	25.07.2022	17:20:00	2.35181	0	0	0	0	0	0	0	0	30.2
435	2	25.07.2022	20:00:00	2.35181	0	0	0	0	0	0	0	0	30.2
436	2	25.07.2022	21:45:00	33.2383	0.272475	1.01814	2.0583	1.12888	0.819036	0.411041	0.398387	0.809428	30.2
437	2	25.07.2022	23:30:00	28.7215	0.306001	1.09072	2.20885	1.86362	0.697868	0.243564	0.244554	0.488118	30.2
438	3	26.07.2022	11:40:00	23.0539	0.219161	0.742569	1.54754	1.10504	0.49639	0.233017	0.234653	0.467669	30.3
439	3	26.07.2022	16:00:00	53.2707	0.519574	1.82343	3.61038	2.47568	1.31797	0.72552	0.599003	1.32452	30.3
440	3	26.07.2022	21:00:00	2.35181	0	0	0	0	0	0	0	0	30.3
441	3	26.07.2022	21:10:00	37.8906	0.382064	1.3063	2.66454	1.55865	1.01222	0.548653	0.538831	1.08748	30.3
442	3	26.07.2022	23:25:00	12.7696	0.0911195	0.219378	0.689482	0.300347	0.253769	0.124546	0.100003	0.224549	30.3
443	3	26.07.2022	23:30:00	20.1875	0.193412	0.754977	1.63776	1.46141	0.519942	0.168955	0.244554	0.413509	30.3
444	3	26.07.2022	09:30:00	20.1875	0.193412	0.754977	1.63776	1.46141	0.519942	0.168955	0.244554	0.413509	30.3
445	4	27.07.2022	12:20:00	22.234	0.207341	0.716164	1.47847	1.07009	0.473807	0.216233	0.215382	0.431615	30.4
446	4	27.07.2022	16:20:00	48.7137	0.466357	1.71359	3.23202	2.19997	1.22419	0.673099	0.567054	1.24015	30.4
447	4	27.07.2022	20:00:00	16.2068	0.163772	0.575071	1.33869	0.627102	0.409611	0.2751	0.275121	0.550222	30.4
448	4	27.07.2022	23:50:00	20.1875	0.193412	0.754977	1.63776	1.46141	0.519942	0.168955	0.244554	0.413509	30.4
449	4	27.07.2022	09:30:00	20.1875	0.193412	0.754977	1.63776	1.46141	0.519942	0.168955	0.244554	0.413509	30.4
450	1	20.07.2022	11:04:00	2.31176	0	0	0	0	0	0	0	0	31.1
451	1	20.07.2022	12:53:00	36.1706	0.0697494	0.783947	1.56763	1.55053	0.683633	0.305487	0.490176	0.795663	31.1
452	1	20.07.2022	17:59:00	55.0637	0.0628729	1.10269	2.141	2.27491	0.971079	0.426194	0.674636	1.10083	31.1
453	1	20.07.2022	08:58:00	2.31176	0	0	0	0	0	0	0	0	31.1
454	2	21.07.2022	14:02:00	3.94618	0.00486483	0.0143848	0.0245189	0.0174153	0.00761921	0.00329975	0	0.00329975	31.2
455	2	21.07.2022	17:25:00	12.7808	0.120002	0.427755	0.845084	0.465012	0.335246	0.188854	0.199746	0.3886	31.2
456	2	21.07.2022	17:46:00	18.1515	0.0356538	0.325917	0.670671	0.639513	0.285894	0.134015	0.202818	0.336833	31.2
457	2	21.07.2022	21:04:00	9.69023	0.133323	0.43229	0.730901	0.426062	0.205766	0.103485	0	0.103485	31.2
458	2	21.07.2022	21:05:00	3.6414	0	0	0	0	0	0	0	0	31.2
459	2	21.07.2022	09:47:00	17.9001	0.229311	0.434805	1.00378	0.528087	0.345401	0.29608	0.226978	0.523058	31.2
460	2	21.07.2022	09:50:00	2.92835	0.00076013	0.00224763	0.00383109	0.00272114	0.0011905	0.000515585	0	0.000515585	31.2
461	3	22.07.2022	12:33:00	0.3465	0.00565342	0.0887587	0.0509355	0.0488155	0.0203113	0.0106184	0.0387533	0.0493717	31.3
462	3	22.07.2022	13:00:00	0.986544	0.00121621	0.00359621	0.00612974	0.00435383	0.0019048	0.000824936	0	0.000824936	31.3
463	3	22.07.2022	14:48:00	8.56126	0.0465618	0.145495	0.170084	0.151926	0.0670546	0.0622991	0.0534099	0.115709	31.3
464	3	22.07.2022	18:39:00	24.0636	0.311107	1.10131	1.95304	1.56645	0.644793	0.2888	0.31866	0.607461	31.3
465	3	22.07.2022	20:26:00	0.783442	0.00197885	0.00835513	0.0174432	0.0133494	0.0225735	0.00358487	0.00392743	0.00751231	31.3
466	3	22.07.2022	07:30:00	0.986544	0.00121621	0.00359621	0.00612974	0.00435383	0.0019048	0.000824936	0	0.000824936	31.3
467	3	22.07.2022	08:40:00	15.2422	0.0984103	0.2376	0.741577	0.324724	0.272592	0.133674	0.10667	0.240344	31.3
468	4	23.07.2022	10:30:00	9.77324	0	0	0	0	0	0	0	0	31.4
469	4	23.07.2022	12:36:00	0.445084	0.00296827	0.0125327	0.0261648	0.0200241	0.0338603	0.00537731	0.00589115	0.0112685	31.4
470	4	23.07.2022	12:37:00	12.7808	0.120002	0.427755	0.845084	0.465012	0.335246	0.188854	0.199746	0.3886	31.4
471	4	23.07.2022	14:52:00	13.3543	0.123239	0.480687	0.9325	0.88705	0.34908	0.137168	0.18824	0.325408	31.4
472	4	23.07.2022	19:28:00	57.0285	0.205373	1.22677	2.24114	1.87789	0.918021	0.466453	0.729539	1.19599	31.4
473	4	23.07.2022	06:54:00	3.2983	0.00121621	0.00359621	0.00612974	0.00435383	0.0019048	0.000824936	0	0.000824936	31.4
474	4	23.07.2022	06:59:00	14.2556	0.0971941	0.234003	0.735447	0.320371	0.270687	0.132849	0.10667	0.239519	31.4
475	1	13.07.2022	12:50:00	23.8277	0.180101	0.541214	0.855894	0.633256	0.295527	0.213796	0.167006	0.380802	33.1
476	1	13.07.2022	18:00:00	10.5407	0.109948	0.341296	0.702162	0.669297	0.245389	0.130979	0.14159	0.272569	33.1
477	1	13.07.2022	19:30:00	27.6263	0.389946	0.974838	2.06836	1.58322	0.712739	0.483972	0.307281	0.791253	33.1
478	1	13.07.2022	19:45:00	0.428563	0	0	0	0	0	0	0	0	33.1
479	1	13.07.2022	20:15:00	2.20185	0.0222681	0.063381	0.15483	0.0587894	0.0572803	0.0180253	0.0240382	0.0420635	33.1
480	1	13.07.2022	09:00:00	9.12276	0.119308	0.301935	0.657554	0.382454	0.231175	0.145764	0.122938	0.268701	33.1
481	2	14.07.2022	12:15:00	31.4496	0.0852404	0.628364	1.28518	1.18904	0.56016	0.26419	0.412534	0.676724	33.2
482	2	14.07.2022	16:45:00	3.42474	0.041675	0.0925487	0.22195	0.0860126	0.0729591	0.0578965	0.0646715	0.122568	33.2
483	2	14.07.2022	19:30:00	9.93685	0.160331	0.513496	0.549039	0.456201	0.215918	0.199861	0.173982	0.373843	33.2
484	2	14.07.2022	20:30:00	27.6263	0.389946	0.974838	2.06836	1.58322	0.712739	0.483972	0.307281	0.791253	33.2
485	2	14.07.2022	20:45:00	0.530868	0	0	0	0	0	0	0	0	33.2
486	2	14.07.2022	04:15:00	9.12276	0.119308	0.301935	0.657554	0.382454	0.231175	0.145764	0.122938	0.268701	33.2
487	2	14.07.2022	08:30:00	0.741556	0	0	0	0	0	0	0	0	33.2
488	3	15.07.2022	10:00:00	9.12276	0.119308	0.301935	0.657554	0.382454	0.231175	0.145764	0.122938	0.268701	33.3
489	3	15.07.2022	10:30:00	1.97309	0.00243242	0.00719242	0.0122595	0.00870766	0.0038096	0.00164987	0	0.00164987	33.3
490	3	15.07.2022	13:30:00	15.4374	0.0823761	0.281281	0.442489	0.324499	0.139682	0.0869048	0.0590586	0.145963	33.3
491	3	15.07.2022	15:30:00	19.618	0.130018	0.405992	0.768509	0.552121	0.245096	0.135116	0.111195	0.246311	33.3
492	3	15.07.2022	17:30:00	3.09381	0.0393804	0.0968745	0.170555	0.100372	0.0638219	0.0553892	0.0533535	0.108743	33.3
493	3	15.07.2022	18:45:00	15.6252	0.179094	0.536306	0.794114	0.800649	0.330577	0.227775	0.17824	0.406015	33.3
494	3	15.07.2022	19:30:00	13.2294	0.122452	0.298989	0.872862	0.367863	0.310618	0.167358	0.158013	0.325372	33.3
495	3	15.07.2022	20:30:00	27.6263	0.389946	0.974838	2.06836	1.58322	0.712739	0.483972	0.307281	0.791253	33.3
496	3	15.07.2022	06:30:00	0.741556	0	0	0	0	0	0	0	0	33.3
497	3	15.07.2022	07:15:00	9.12276	0.119308	0.301935	0.657554	0.382454	0.231175	0.145764	0.122938	0.268701	33.3
498	3	15.07.2022	09:30:00	0.741556	0	0	0	0	0	0	0	0	33.3
499	1	28.08.2022	10:00:00	38.5871	0.0586244	0.746376	1.64757	1.59512	0.727231	0.306445	0.517738	0.824183	34.1
500	1	28.08.2022	11:45:00	0.709789	0	0	0	0	0	0	0	0	34.1
501	1	28.08.2022	13:30:00	16.7656	0.146634	0.592894	1.15065	1.11101	0.423373	0.171263	0.182584	0.353847	34.1
502	1	28.08.2022	17:30:00	2.21124	0.0212725	0.0764645	0.148729	0.0916876	0.053782	0.0464496	0.0318652	0.0783148	34.1
503	1	28.08.2022	19:00:00	13.104	0.133354	0.445102	0.717589	0.515445	0.275819	0.209003	0.178307	0.38731	34.1
504	1	28.08.2022	19:30:00	7.29936	0.0672328	0.144699	0.355902	0.163207	0.128364	0.0793316	0.0897384	0.16907	34.1
505	2	29.08.2022	13:30:00	13.9889	0.133354	0.445102	0.717589	0.515445	0.275819	0.209003	0.178307	0.38731	34.2
506	2	29.08.2022	15:30:00	0.9675	0.0121344	0.0321425	0.0716776	0.0375096	0.0268658	0.0207449	0.0125893	0.0333342	34.2
507	2	29.08.2022	17:30:00	10.9169	0.108008	0.431331	0.820154	0.775262	0.297051	0.12687	0.123819	0.25069	34.2
508	2	29.08.2022	21:30:00	8.9935	0.0665237	0.143238	0.352722	0.161705	0.127232	0.0785424	0.0887318	0.167274	34.2
509	2	29.08.2022	08:00:00	41.6473	0.198653	0.969139	2.05747	1.87111	0.899147	0.515726	0.631503	1.14723	34.2
510	3	30.08.2022	13:00:00	12.8745	0.121728	0.443626	1.01859	0.847836	0.328863	0.15614	0.12592	0.28206	34.3
511	3	30.08.2022	19:30:00	14.1728	0.143074	0.484788	0.796176	0.593015	0.306017	0.222995	0.19173	0.414725	34.3
512	3	30.08.2022	21:30:00	8.10866	0.0665237	0.143238	0.352722	0.161705	0.127232	0.0785424	0.0887318	0.167274	34.3
513	3	30.08.2022	08:00:00	41.6473	0.198653	0.969139	2.05747	1.87111	0.899147	0.515726	0.631503	1.14723	34.3
514	3	30.08.2022	09:00:00	0.659748	0	0	0	0	0	0	0	0	34.3
515	4	31.08.2022	13:30:00	23.9151	0.250907	0.798801	1.75167	1.46079	0.652589	0.254144	0.370405	0.624549	34.4
516	4	31.08.2022	15:00:00	0.34112	0.00105969	0.00862892	0.016072	0.0154412	0.00706462	0.0021597	0.00210318	0.00426288	34.4
517	4	31.08.2022	18:30:00	9.53516	0.107796	0.334393	0.65933	0.467753	0.23771	0.165057	0.161156	0.326213	34.4
518	4	31.08.2022	21:30:00	8.10866	0.0665237	0.143238	0.352722	0.161705	0.127232	0.0785424	0.0887318	0.167274	34.4
519	4	31.08.2022	08:30:00	41.6473	0.198653	0.969139	2.05747	1.87111	0.899147	0.515726	0.631503	1.14723	34.4
520	4	31.08.2022	09:00:00	0.659748	0	0	0	0	0	0	0	0	34.4
521	1	10.07.2022	10:40:00	15.0055	0.139479	0.338807	0.832572	0.373258	0.271086	0.191447	0.241397	0.432844	35.1
522	1	10.07.2022	12:30:00	16.5644	0.0481337	0.120741	0.268613	0.136754	0.0830778	0.0616083	0.0547823	0.116391	35.1
523	1	10.07.2022	15:20:00	6.81694	0.0425356	0.141584	0.252523	0.160339	0.110241	0.0805339	0.0714201	0.151954	35.1
524	1	10.07.2022	19:10:00	37.8269	0.354477	0.962408	2.10528	1.20338	0.699965	0.449819	0.518072	0.96789	35.1
525	2	11.07.2022	11:00:00	27.5352	0.108774	0.278163	0.640398	0.332682	0.23826	0.138748	0.160453	0.299202	35.2
526	2	11.07.2022	15:35:00	9.88	0	0.19344	0.396855	0.435665	0.187495	0.0733909	0.131891	0.205282	35.2
527	2	11.07.2022	17:15:00	10.0371	0	0.196516	0.403166	0.442594	0.190477	0.0745581	0.133988	0.208546	35.2
528	2	11.07.2022	18:45:00	2.1735	0.0550832	0.14361	0.170913	0.118702	0.0578278	0.0543375	0.0376793	0.0920168	35.2
529	2	11.07.2022	06:30:00	10.059	0.141657	0.313902	0.634048	0.402162	0.227562	0.179652	0.15293	0.332582	35.2
530	3	12.07.2022	10:45:00	8.75944	0.098455	0.242977	0.575769	0.284243	0.185066	0.128912	0.153988	0.282901	35.3
531	3	12.07.2022	13:15:00	21.0915	0.171411	0.517611	1.27522	0.660935	0.451534	0.236084	0.305615	0.5417	35.3
532	3	12.07.2022	14:10:00	13.4042	0.0725018	0.284834	0.715022	0.376943	0.271253	0.111413	0.149154	0.260567	35.3
533	3	12.07.2022	18:55:00	36.3328	0.254379	0.98066	1.92523	1.83407	0.737401	0.377945	0.345183	0.723128	35.3
534	3	12.07.2022	06:30:00	9.9702	0.141657	0.313902	0.634048	0.402162	0.227562	0.179652	0.15293	0.332582	35.3
535	4	13.07.2022	10:45:00	8.75944	0.098455	0.242977	0.575769	0.284243	0.185066	0.128912	0.153988	0.282901	35.4
536	4	13.07.2022	12:15:00	10.748	0.103839	0.263941	0.617891	0.316037	0.232468	0.137027	0.161843	0.298871	35.4
537	4	13.07.2022	16:40:00	8.01801	0.110133	0.275615	0.606949	0.322754	0.221455	0.156518	0.113016	0.269534	35.4
538	4	13.07.2022	18:00:00	25.7009	0.179608	0.560875	1.0136	0.626715	0.327219	0.31254	0.307986	0.620526	35.4
539	4	13.07.2022	06:30:00	9.9702	0.141657	0.313902	0.634048	0.402162	0.227562	0.179652	0.15293	0.332582	35.4
540	1	01.11.2022	10:28:00	10.659	0.15366	0.343258	0.897912	0.454346	0.293582	0.218184	0.250523	0.468707	36.1
541	1	01.11.2022	11:45:00	0.447076	0	0	0	0	0	0	0	0	36.1
542	1	01.11.2022	12:00:00	2.74147	0.00430638	0.0175816	0.0348151	0.0343647	0.0133779	0.00619897	0.00594635	0.0121453	36.1
543	1	01.11.2022	13:18:00	5.87156	0.003507	0.0138977	0.0234034	0.0224849	0.00916496	0.0108641	0.00751719	0.0183813	36.1
544	1	01.11.2022	15:25:00	0.532168	0.0010613	0.0115227	0.0173346	0.0206196	0.00778289	0.00216299	0.00210638	0.00426936	36.1
545	1	01.11.2022	15:50:00	2.56952	0.0258725	0.171307	0.214397	0.210162	0.0831223	0.0397234	0.0666722	0.106396	36.1
546	1	01.11.2022	17:10:00	2.92	0	0	0	0	0	0	0	0	36.1
547	1	01.11.2022	20:30:00	1.90976	0.0217378	0.0491432	0.126728	0.0438318	0.0528312	0.0325361	0.0379262	0.0704623	36.1
548	1	01.11.2022	08:50:00	0.447076	0	0	0	0	0	0	0	0	36.1
549	1	01.11.2022	09:40:00	0.57408	0.00179324	0.0146021	0.0245076	0.0167979	0.0099055	0.00887571	0.023388	0.0322637	36.1
550	2	02.11.2022	10:15:00	0.447076	0	0	0	0	0	0	0	0	36.2
551	2	02.11.2022	11:46:00	0.54	0.00674478	0.0200348	0.0408353	0.0238051	0.012174	0.0105244	0.0110441	0.0215684	36.2
552	2	02.11.2022	11:55:00	10.6168	0.0886007	0.345257	0.683919	0.6542	0.262145	0.130091	0.119684	0.249775	36.2
553	2	02.11.2022	12:06:00	3.60793	0.0379642	0.0931924	0.136307	0.106758	0.0464771	0.0467858	0.0239781	0.0707639	36.2
554	2	02.11.2022	14:10:00	6.42472	0.0545708	0.150128	0.43201	0.196676	0.188555	0.0879748	0.0691922	0.157167	36.2
555	2	02.11.2022	14:40:00	2.09906	0.0096109	0.0339372	0.0733547	0.0295469	0.0298861	0.010293	0.0149827	0.0252757	36.2
556	2	02.11.2022	15:55:00	3.57228	0.024184	0.130512	0.43585	0.0933964	0.107439	0.075064	0.064717	0.139781	36.2
557	2	02.11.2022	20:20:00	18.149	0.181735	0.549925	0.761488	0.684036	0.31561	0.243541	0.21112	0.454661	36.2
558	2	02.11.2022	21:48:00	3.81264	0.0803901	0.261753	0.599336	0.465619	0.177631	0.157954	0.035942	0.193896	36.2
559	3	03.11.2022	11:20:00	4.13829	0.00218445	0.00746225	0.0142236	0.00868958	0.00491437	0.0028739	0.00269779	0.00557169	36.3
560	3	03.11.2022	12:48:00	0.447076	0	0	0	0	0	0	0	0	36.3
561	3	03.11.2022	13:45:00	4.86816	0.0322518	0.064713	0.131327	0.077544	0.0571353	0.0346274	0.049732	0.0843594	36.3
562	3	03.11.2022	18:00:00	16.577	0.184304	0.470511	0.965276	0.425512	0.29424	0.153861	0.2306	0.384461	36.3
563	3	03.11.2022	09:00:00	0.447076	0	0	0	0	0	0	0	0	36.3
564	4	04.11.2022	11:00:00	0.447076	0	0	0	0	0	0	0	0	36.4
565	4	04.11.2022	11:30:00	14.7155	0.133404	0.315427	0.90166	0.424613	0.372969	0.174646	0.164257	0.338903	36.4
566	4	04.11.2022	13:00:00	0.385424	0.00306919	0.0113059	0.0143229	0.0202316	0.00526148	0.00625516	0.00609145	0.0123466	36.4
567	4	04.11.2022	14:00:00	3.28313	0.00446875	0.0194323	0.0128646	0.0127698	0.00834167	0.00463656	0.00790161	0.0125382	36.4
568	4	04.11.2022	15:00:00	0.447076	0	0	0	0	0	0	0	0	36.4
569	4	04.11.2022	18:05:00	10.332	0.115934	0.380406	0.51631	0.435226	0.205588	0.183054	0.143493	0.326547	36.4
570	1	31.07.2022	13:00:00	39.1894	0.553631	1.4697	2.90885	2.34496	1.05808	0.506772	0.542072	1.04884	37.1
571	1	31.07.2022	20:00:00	12.8738	0.114613	0.2643	0.763612	0.338204	0.279253	0.148121	0.136608	0.284729	37.1
572	1	31.07.2022	22:00:00	46.5785	0.45011	1.12747	2.5275	1.46324	0.820104	0.474632	0.617264	1.0919	37.1
573	1	31.07.2022	23:55:00	26.9126	0.0460592	0.512085	0.994274	1.01762	0.439949	0.176116	0.318741	0.494856	37.1
574	2	01.08.2022	12:00:00	19.584	0.155507	0.459074	0.916633	0.728917	0.28478	0.131517	0.178807	0.310324	37.2
575	2	01.08.2022	14:00:00	12.4261	0.114613	0.2643	0.763612	0.338204	0.279253	0.148121	0.136608	0.284729	37.2
576	2	01.08.2022	16:00:00	1.66	0.026373	0.0630956	0.108848	0.114553	0.0405414	0.0297189	0.0240453	0.0537643	37.2
577	2	01.08.2022	18:00:00	17.2025	0.21685	0.438862	1.15255	0.369866	0.392934	0.277357	0.349054	0.626411	37.2
578	2	01.08.2022	20:00:00	10.2397	0.0777535	0.229537	0.458316	0.364458	0.14239	0.0657584	0.0894035	0.155162	37.2
579	2	01.08.2022	21:30:00	48.8217	0.276808	1.04005	2.10827	1.6171	0.73584	0.381149	0.371144	0.752293	37.2
580	3	02.08.2022	11:10:00	2.49	0.0395594	0.0946434	0.163272	0.17183	0.0608121	0.0445784	0.036068	0.0806464	37.3
581	3	02.08.2022	13:00:00	48.8217	0.276808	1.04005	2.10827	1.6171	0.73584	0.381149	0.371144	0.752293	37.3
582	3	02.08.2022	18:00:00	12.4261	0.114613	0.2643	0.763612	0.338204	0.279253	0.148121	0.136608	0.284729	37.3
583	3	02.08.2022	20:00:00	16.39	0.23783	0.673668	1.26064	1.10557	0.457991	0.207802	0.238285	0.446087	37.3
584	3	02.08.2022	23:55:00	27.4243	0.0460592	0.512085	0.994274	1.01762	0.439949	0.176116	0.318741	0.494856	37.3
585	4	03.08.2022	14:00:00	1.66	0.026373	0.0630956	0.108848	0.114553	0.0405414	0.0297189	0.0240453	0.0537643	37.4
586	4	03.08.2022	15:00:00	0.51168	0	0	0	0	0	0	0	0	37.4
587	4	03.08.2022	15:30:00	16.39	0.23783	0.673668	1.26064	1.10557	0.457991	0.207802	0.238285	0.446087	37.4
588	4	03.08.2022	23:55:00	73.9371	0.428671	1.88674	4.1262	2.99528	1.51221	0.769389	1.01858	1.78797	37.4
589	1	03.08.2022	10:40:00	1.06174	0	0	0	0	0	0	0	0	38.1
590	1	03.08.2022	11:20:00	2.58059	0.0189943	0.0454527	0.110273	0.0427137	0.0348161	0.0284066	0.0326323	0.061039	38.1
591	1	03.08.2022	13:00:00	15.91	0.181684	0.475961	1.08196	0.656252	0.369553	0.220805	0.325963	0.546768	38.1
592	1	03.08.2022	19:30:00	32.8302	0.469341	1.30331	2.57032	2.17766	0.906121	0.448752	0.487102	0.935854	38.1
593	1	03.08.2022	08:20:00	1.332	0.00992955	0.0278328	0.0762233	0.0575785	0.0237493	0.0233516	0.00309493	0.0264466	38.1
594	2	04.08.2022	13:30:00	16.0905	0.176527	0.435935	0.983166	0.556409	0.334473	0.196134	0.31529	0.511424	38.2
595	2	04.08.2022	14:00:00	1.34175	0.0177011	0.0430843	0.100163	0.0472329	0.0321948	0.0221936	0.0272357	0.0494293	38.2
596	2	04.08.2022	18:30:00	11.2959	0.0330273	0.116071	0.173202	0.165457	0.0674975	0.0483985	0.0439874	0.0923859	38.2
597	2	04.08.2022	09:00:00	0.887334	0	0	0	0	0	0	0	0	38.2
598	3	05.08.2022	12:30:00	7.94467	0.0729718	0.15897	0.344337	0.172924	0.155347	0.0839758	0.10581	0.189786	38.3
599	3	05.08.2022	14:30:00	2.58059	0.0189943	0.0454527	0.110273	0.0427137	0.0348161	0.0284066	0.0326323	0.061039	38.3
600	3	05.08.2022	19:00:00	15.6787	0.170764	0.43928	1.00905	0.567834	0.337931	0.200684	0.318079	0.518763	38.3
601	3	05.08.2022	20:00:00	0.756769	0	0	0	0	0	0	0	0	38.3
602	3	05.08.2022	09:00:00	1.10917	0	0	0	0	0	0	0	0	38.3
603	3	05.08.2022	09:30:00	1.06174	0	0	0	0	0	0	0	0	38.3
604	4	06.08.2022	12:00:00	6.39039	0.060001	0.213878	0.422542	0.232506	0.167623	0.0944268	0.0998731	0.1943	38.4
605	4	06.08.2022	14:30:00	21.3285	0.257286	0.592877	1.4261	0.503672	0.481596	0.337739	0.411239	0.748978	38.4
606	4	06.08.2022	18:30:00	10.8447	0.120234	0.374801	0.756806	0.504746	0.251701	0.19275	0.164347	0.357097	38.4
607	4	06.08.2022	19:00:00	0.995443	0	0	0	0	0	0	0	0	38.4
608	4	06.08.2022	09:00:00	8.56387	0.0726831	0.166494	0.345098	0.191634	0.124971	0.0982921	0.109512	0.207804	38.4
609	1	03.08.2022	10:27:00	7.44821	0.0762362	0.248976	0.505575	0.290167	0.222253	0.114969	0.126192	0.241161	39.1
610	1	03.08.2022	12:00:00	13.8105	0.14912	0.397748	0.886215	0.498281	0.300656	0.178372	0.27917	0.457542	39.1
611	1	03.08.2022	15:00:00	3.83424	0.0360006	0.128327	0.253525	0.139504	0.100574	0.0566561	0.0599238	0.11658	39.1
612	1	03.08.2022	17:41:00	29.2806	0.265549	0.591482	1.58353	0.712419	0.575623	0.328061	0.335856	0.663917	39.1
613	1	03.08.2022	19:30:00	54.5567	0.787465	2.36314	4.40111	3.50559	1.57312	0.767261	0.776501	1.54376	39.1
614	1	03.08.2022	08:15:00	17.4231	0.138028	0.284519	0.618901	0.29245	0.2204	0.153612	0.195911	0.349523	39.1
615	2	04.08.2022	10:00:00	3.83424	0.0360006	0.128327	0.253525	0.139504	0.100574	0.0566561	0.0599238	0.11658	39.2
616	2	04.08.2022	12:00:00	32.8127	0.486981	1.34824	2.596	1.9878	0.92685	0.490076	0.532411	1.02249	39.2
617	2	04.08.2022	15:00:00	33.0326	0.482082	1.36922	2.60102	2.12121	0.927842	0.478927	0.513496	0.992422	39.2
618	2	04.08.2022	18:00:00	79.8783	1.16236	2.81616	5.86225	3.77235	2.0383	1.11149	1.44262	2.55411	39.2
619	2	04.08.2022	08:00:00	22.3545	0.0869282	0.254713	0.42973	0.315192	0.139767	0.0691021	0.0232279	0.09233	39.2
620	3	05.08.2022	12:00:00	26.1346	0.207042	0.426778	0.928351	0.438675	0.3306	0.230418	0.293867	0.524285	39.3
621	3	05.08.2022	14:00:00	3.83424	0.0360006	0.128327	0.253525	0.139504	0.100574	0.0566561	0.0599238	0.11658	39.3
622	3	05.08.2022	16:00:00	21.9737	0.221602	0.64476	1.59775	1.17559	0.50435	0.245691	0.242787	0.488478	39.3
623	3	05.08.2022	19:00:00	20.3313	0.243415	0.778611	1.50533	1.0739	0.462411	0.399267	0.211322	0.610588	39.3
624	3	05.08.2022	08:00:00	22.3545	0.0869282	0.254713	0.42973	0.315192	0.139767	0.0691021	0.0232279	0.09233	39.3
625	4	06.08.2022	12:00:00	17.4796	0.21389	0.609344	1.14158	0.693202	0.349244	0.187022	0.208378	0.3954	39.4
626	4	06.08.2022	19:00:00	14.4946	0.11526	0.314374	0.734894	0.364782	0.251975	0.176492	0.21241	0.388903	39.4
627	4	06.08.2022	08:00:00	23.3519	0.201789	0.438001	1.10122	0.502435	0.398012	0.240837	0.265884	0.50672	39.4
628	1	31.08.2022	12:10:00	36.3442	0.223574	0.73728	1.50643	1.33836	0.531491	0.270643	0.285884	0.556527	40.1
629	1	31.08.2022	15:10:00	5.63425	0.0550619	0.173885	0.363292	0.186343	0.125218	0.0697258	0.0823755	0.152101	40.1
630	1	31.08.2022	18:55:00	2.36472	0.0272961	0.0981195	0.175699	0.165231	0.0662273	0.0352023	0.0314003	0.0666025	40.1
631	1	31.08.2022	19:18:00	37.2181	0.303134	0.994732	1.82821	0.997642	0.771641	0.714034	0.560362	1.2744	40.1
632	1	31.08.2022	08:10:00	0.679928	0	0	0	0	0	0	0	0	40.1
633	2	01.09.2022	12:07:00	2.176	0.00470145	0.0139017	0.0236955	0.0168304	0.00736332	0.00318893	0	0.00318893	40.2
634	2	01.09.2022	12:20:00	23.1339	0.0689359	0.339765	0.698785	0.591662	0.289241	0.149685	0.207253	0.356938	40.2
635	2	01.09.2022	15:06:00	1.26916	0.00782223	0.0426905	0.156958	0.0306956	0.0373288	0.026242	0.0215463	0.0477883	40.2
636	2	01.09.2022	16:14:00	8.52409	0.0919539	0.258644	0.552845	0.253085	0.186686	0.12057	0.14373	0.264301	40.2
637	2	01.09.2022	18:45:00	37.665	0.29974	0.997762	1.77281	1.02821	0.793943	0.702427	0.53505	1.23748	40.2
638	2	01.09.2022	19:16:00	0.666	0.00496478	0.0139164	0.0381116	0.0287893	0.0118746	0.0116758	0.00154746	0.0132233	40.2
639	2	01.09.2022	19:19:00	4.30807	0.0474599	0.130823	0.258279	0.121662	0.0880509	0.0644148	0.0757886	0.140203	40.2
640	2	01.09.2022	08:25:00	0.679928	0	0	0	0	0	0	0	0	40.2
641	3	02.09.2022	11:40:00	13.2552	0.128464	0.36782	0.804038	0.605767	0.261244	0.140209	0.137022	0.277231	40.3
642	3	02.09.2022	14:34:00	13.8212	0.0918159	0.337151	0.62528	0.471543	0.293231	0.228401	0.165254	0.393655	40.3
643	3	02.09.2022	15:00:00	0.593445	0.00395769	0.0167103	0.0348863	0.0266987	0.045147	0.00716975	0.00785486	0.0150246	40.3
644	3	02.09.2022	16:08:00	16.2323	0.0342111	0.180521	0.375178	0.25629	0.141586	0.112015	0.104724	0.216739	40.3
645	3	02.09.2022	16:50:00	7.23707	0.0679726	0.167197	0.454643	0.190971	0.156259	0.0993238	0.0994716	0.198795	40.3
646	3	02.09.2022	19:15:00	8.24252	0.0476994	0.120607	0.214582	0.16459	0.0766282	0.0715253	0.0468479	0.118373	40.3
647	3	02.09.2022	08:00:00	0.679928	0	0	0	0	0	0	0	0	40.3
648	4	03.09.2022	10:15:00	0.679928	0	0	0	0	0	0	0	0	40.4
649	4	03.09.2022	12:25:00	3.20802	0.0311113	0.0759726	0.1847	0.0684895	0.05702	0.0474206	0.0566906	0.104111	40.4
650	4	03.09.2022	14:00:00	36.3969	0.0985649	0.37911	0.700034	0.515387	0.279008	0.199724	0.226662	0.426385	40.4
651	4	03.09.2022	15:50:00	1.03755	0.00792326	0.027919	0.0594019	0.046312	0.0202967	0.0105382	0.00985687	0.020395	40.4
652	4	03.09.2022	19:00:00	40.6861	0.292688	0.97691	1.73726	1.00296	0.782898	0.697643	0.53505	1.23269	40.4
653	1	17.07.2022	11:30:00	11.4331	0.122113	0.378582	0.681304	0.569835	0.270792	0.182614	0.135822	0.318436	41.1
654	1	17.07.2022	15:00:00	4.54543	0.0563735	0.1501	0.31673	0.211347	0.124121	0.0825008	0.0848197	0.167321	41.1
655	1	17.07.2022	15:54:00	2.32322	0.0110468	0.0602889	0.221661	0.0433493	0.0527168	0.0370598	0.0304283	0.0674881	41.1
656	1	17.07.2022	19:20:00	7.5285	0.0636111	0.182336	0.418118	0.207007	0.146758	0.127487	0.123251	0.250738	41.1
657	1	17.07.2022	06:50:00	12.1992	0.167745	0.395693	0.998111	0.518155	0.372426	0.251676	0.278822	0.530498	41.1
658	2	18.07.2022	11:30:00	2.36444	0.0186655	0.100159	0.115651	0.108973	0.0455911	0.03186	0.0529537	0.0848137	41.2
659	2	18.07.2022	13:20:00	15.7427	0.164438	0.480981	0.980298	0.707608	0.377741	0.243099	0.195978	0.439077	41.2
660	2	18.07.2022	17:30:00	4.3096	0.0423247	0.102398	0.298995	0.137773	0.106948	0.0604855	0.0601558	0.120641	41.2
661	2	18.07.2022	18:40:00	2.99351	0.0385603	0.085865	0.172975	0.0771958	0.0633761	0.0589994	0.0485302	0.10753	41.2
662	2	18.07.2022	20:00:00	26.5774	0.340874	0.937224	1.73956	1.45002	0.614708	0.292258	0.350707	0.642966	41.2
663	2	18.07.2022	09:00:00	15.7557	0.200632	0.481328	1.24115	0.618375	0.455289	0.297372	0.315732	0.613105	41.2
664	3	19.07.2022	11:20:00	4.71444	0.00986981	0.0239915	0.0368308	0.0337442	0.0155127	0.0139484	0.0101313	0.0240797	41.3
665	3	19.07.2022	14:00:00	2.99351	0.0385603	0.085865	0.172975	0.0771958	0.0633761	0.0589994	0.0485302	0.10753	41.3
666	3	19.07.2022	17:20:00	2.22011	0.018223	0.0866415	0.249631	0.0937395	0.0683508	0.0590266	0.0451851	0.104212	41.3
667	3	19.07.2022	18:00:00	4.3096	0.0423247	0.102398	0.298995	0.137773	0.106948	0.0604855	0.0601558	0.120641	41.3
668	3	19.07.2022	19:20:00	5.11117	0.0453754	0.168389	0.253735	0.244594	0.0959908	0.0575555	0.0641286	0.121684	41.3
669	3	19.07.2022	06:50:00	6.30506	0.0716943	0.187465	0.401657	0.237846	0.123622	0.0865637	0.11576	0.202324	41.3
670	4	20.07.2022	11:20:00	3.59294	0.0431958	0.0963502	0.186796	0.106591	0.0757376	0.0799937	0.0587526	0.138746	41.4
671	4	20.07.2022	13:20:00	5.11117	0.0453754	0.168389	0.253735	0.244594	0.0959908	0.0575555	0.0641286	0.121684	41.4
672	4	20.07.2022	15:50:00	4.3096	0.0423247	0.102398	0.298995	0.137773	0.106948	0.0604855	0.0601558	0.120641	41.4
673	4	20.07.2022	16:30:00	8.54158	0	0	0	0	0	0	0	0	41.4
674	4	20.07.2022	17:40:00	0.45125	0	0	0	0	0	0	0	0	41.4
675	4	20.07.2022	19:40:00	22.5677	0.333272	0.932103	1.67473	1.31694	0.602765	0.335341	0.33592	0.671261	41.4
676	4	20.07.2022	20:30:00	1.59389	0.0128285	0.0356501	0.0910846	0.0693873	0.0282949	0.0269728	0.0051907	0.0321635	41.4
677	4	20.07.2022	20:50:00	1.14874	0	0	0	0	0	0	0	0	41.4
678	4	20.07.2022	09:40:00	5.52156	0.0581835	0.141341	0.336598	0.141173	0.111474	0.0862163	0.114023	0.200239	41.4
679	1	28.08.2022	10:35:00	9.744	0.0861139	0.232114	0.482641	0.327942	0.163616	0.0932452	0.105759	0.199004	42.1
680	1	28.08.2022	13:15:00	12.0451	0.133703	0.350869	0.809929	0.420497	0.301282	0.201302	0.142742	0.344044	42.1
681	1	28.08.2022	16:30:00	4.2108	0.0439025	0.0976489	0.249655	0.0976935	0.0766656	0.055042	0.0855116	0.140554	42.1
682	1	28.08.2022	17:25:00	1.6443	0.018616	0.0408456	0.0974934	0.0398062	0.0319006	0.0246465	0.0313325	0.055979	42.1
683	1	28.08.2022	19:10:00	32.467	0.393028	1.27391	2.31273	1.59852	0.750383	0.402139	0.49281	0.894949	42.1
684	1	28.08.2022	20:30:00	1.5763	0.00551304	0.0123154	0.0322154	0.0163011	0.0105331	0.00782803	0.00898829	0.0168163	42.1
685	1	28.08.2022	07:55:00	18.019	0.184373	0.457873	1.10344	0.580366	0.381829	0.287142	0.295519	0.582661	42.1
686	2	29.08.2022	10:05:00	3.2886	0.0372319	0.0816911	0.194987	0.0796124	0.0638012	0.0492929	0.062665	0.111958	42.2
687	2	29.08.2022	12:20:00	6.33466	0.0582194	0.227305	0.419643	0.398615	0.159087	0.0866872	0.0741943	0.160882	42.2
688	2	29.08.2022	13:00:00	3.46763	0	0	0	0	0	0	0	0	42.2
689	2	29.08.2022	15:13:00	4.68427	0.0482089	0.11523	0.28447	0.132058	0.0900435	0.0612409	0.091458	0.152699	42.2
690	2	29.08.2022	16:00:00	0.441365	0.00154365	0.00344832	0.0090203	0.0045643	0.00294928	0.00219185	0.00251672	0.00470857	42.2
691	2	29.08.2022	19:15:00	29.8582	0.166365	0.550671	1.02685	0.660863	0.405758	0.229689	0.211045	0.440734	42.2
692	2	29.08.2022	20:00:00	2.89036	0.0388704	0.0861829	0.205187	0.0874813	0.084365	0.0569498	0.0615644	0.118514	42.2
693	2	29.08.2022	07:50:00	9.83613	0.139377	0.337722	0.793465	0.414686	0.275574	0.213257	0.224242	0.437499	42.2
694	3	30.08.2022	10:26:00	2.89036	0.0388704	0.0861829	0.205187	0.0874813	0.084365	0.0569498	0.0615644	0.118514	42.3
695	3	30.08.2022	13:45:00	32.0361	0.38138	1.22826	2.2617	1.55828	0.733194	0.390315	0.476819	0.867134	42.3
696	3	30.08.2022	15:15:00	1.05786	0.00651991	0.035583	0.130826	0.0255851	0.0311139	0.021873	0.017959	0.039832	42.3
697	3	30.08.2022	18:38:00	24.3549	0.160965	0.530908	0.995403	0.632671	0.393583	0.216918	0.201153	0.41807	42.3
698	3	30.08.2022	19:30:00	2.89036	0.0388704	0.0861829	0.205187	0.0874813	0.084365	0.0569498	0.0615644	0.118514	42.3
699	3	30.08.2022	07:34:00	1.06205	0.00791716	0.022192	0.0607754	0.0459093	0.0189361	0.018619	0.00246769	0.0210867	42.3
700	3	30.08.2022	08:07:00	9.56532	0.0648053	0.171731	0.376132	0.1916	0.135552	0.11904	0.128839	0.247879	42.3
701	4	31.08.2022	11:15:00	3.1952	0.0300005	0.106939	0.211271	0.116253	0.0838114	0.0472134	0.0499365	0.0971499	42.4
702	4	31.08.2022	14:13:00	20.0229	0.107347	0.390767	0.696756	0.433074	0.269635	0.117938	0.138646	0.256584	42.4
703	4	31.08.2022	16:00:00	3.2886	0.0372319	0.0816911	0.194987	0.0796124	0.0638012	0.0492929	0.062665	0.111958	42.4
704	4	31.08.2022	17:25:00	9.12229	0.0711884	0.231561	0.490711	0.392387	0.18093	0.0992105	0.0987602	0.197971	42.4
705	4	31.08.2022	19:04:00	38.2613	0.549201	1.48883	2.67526	2.07426	0.962909	0.580904	0.547252	1.12816	42.4
706	4	31.08.2022	07:54:00	11.9332	0.100171	0.230424	0.573955	0.241256	0.178727	0.133672	0.195967	0.329639	42.4
707	4	31.08.2022	09:35:00	2.89036	0.0388704	0.0861829	0.205187	0.0874813	0.084365	0.0569498	0.0615644	0.118514	42.4
708	1	24.08.2022	12:55:00	48.4883	0.516475	1.57976	3.36469	2.89649	1.326	0.669372	0.592968	1.26234	43.1
709	1	24.08.2022	14:14:00	1.84431	0.0275644	0.0737097	0.131249	0.0812968	0.0455812	0.0363236	0.0396912	0.0760148	43.1
710	1	24.08.2022	17:32:00	3.01261	0.0282862	0.100828	0.199198	0.10961	0.0790222	0.0445155	0.047083	0.0915985	43.1
711	1	24.08.2022	17:33:00	4.01682	0.0377149	0.134437	0.265598	0.146147	0.105363	0.059354	0.0627774	0.122131	43.1
712	1	24.08.2022	20:10:00	14.9895	0.0641178	0.275852	0.537558	0.443168	0.210265	0.125361	0.14736	0.272721	43.1
713	1	24.08.2022	20:55:00	9.70896	0.114021	0.318398	0.709619	0.370335	0.290607	0.213428	0.183048	0.396475	43.1
714	1	24.08.2022	08:33:00	35.7743	0.319113	0.995416	2.10826	1.25932	0.827555	0.425799	0.352376	0.778174	43.1
715	2	25.08.2022	13:10:00	31.6221	0.31288	0.954191	1.97631	1.8088	0.834634	0.445333	0.38294	0.828274	43.2
716	2	25.08.2022	16:39:00	3.60541	0.0282862	0.100828	0.199198	0.10961	0.0790222	0.0445155	0.047083	0.0915985	43.2
717	2	25.08.2022	20:02:00	35.8503	0.0917598	0.376996	0.660807	0.540035	0.274303	0.168288	0.15869	0.326978	43.2
718	2	25.08.2022	20:39:00	4.01682	0.0377149	0.134437	0.265598	0.146147	0.105363	0.059354	0.0627774	0.122131	43.2
719	2	25.08.2022	08:30:00	35.7743	0.319113	0.995416	2.10826	1.25932	0.827555	0.425799	0.352376	0.778174	43.2
720	3	26.08.2022	13:26:00	29.2424	0.28699	0.872004	1.81925	1.69715	0.76929	0.408139	0.346879	0.755017	43.3
721	3	26.08.2022	15:40:00	5.69494	0.0471437	0.168047	0.331997	0.182683	0.131704	0.0741924	0.0784717	0.152664	43.3
722	3	26.08.2022	20:30:00	27.1648	0.284627	0.732775	1.34024	1.02687	0.522578	0.379252	0.283741	0.662993	43.3
723	3	26.08.2022	08:30:00	35.7743	0.319113	0.995416	2.10826	1.25932	0.827555	0.425799	0.352376	0.778174	43.3
724	4	27.08.2022	13:54:00	35.6089	0.276437	0.847196	1.75976	1.60275	0.742595	0.39011	0.336971	0.727081	43.4
725	4	27.08.2022	16:32:00	0.68016	0	0	0	0	0	0	0	0	43.4
726	4	27.08.2022	18:55:00	7.02943	0.0660011	0.235265	0.464796	0.255757	0.184385	0.103869	0.10986	0.21373	43.4
727	4	27.08.2022	20:15:00	22.9318	0.339016	1.01124	1.6883	1.41354	0.630697	0.335634	0.375694	0.711328	43.4
728	4	27.08.2022	08:36:00	35.7743	0.319113	0.995416	2.10826	1.25932	0.827555	0.425799	0.352376	0.778174	43.4
729	1	24.08.2022	12:55:00	18.9231	0.2652	0.644507	1.39484	1.08374	0.529511	0.344031	0.270107	0.614138	44.1
730	1	24.08.2022	17:33:00	6.39039	0.060001	0.213878	0.422542	0.232506	0.167623	0.0944268	0.0998731	0.1943	44.1
731	1	24.08.2022	20:00:00	29.9871	0.189436	0.982568	1.868	1.91225	0.761064	0.315832	0.450772	0.766605	44.1
732	1	24.08.2022	08:48:00	3.26483	0	0	0	0	0	0	0	0	44.1
733	1	24.08.2022	09:00:00	22.988	0.0396172	0.468817	0.925395	0.932915	0.438554	0.162135	0.243859	0.405994	44.1
734	2	25.08.2022	13:10:00	30.5513	0.415322	1.21042	2.33803	2.03869	0.886412	0.416634	0.440561	0.857195	44.2
735	2	25.08.2022	13:55:00	0.6216	0	0	0	0	0	0	0	0	44.2
736	2	25.08.2022	20:02:00	35.5337	0.101198	0.439846	0.778175	0.663681	0.310845	0.200254	0.167197	0.367451	44.2
737	2	25.08.2022	08:30:00	27.7192	0.119766	0.643931	1.35324	1.14565	0.548245	0.272747	0.369396	0.642143	44.2
738	2	25.08.2022	08:40:00	3.90937	0	0	0	0	0	0	0	0	44.2
739	3	26.08.2022	11:00:00	1.32756	0.00989645	0.0277401	0.0759692	0.0573866	0.0236701	0.0232738	0.00308461	0.0263584	44.3
740	3	26.08.2022	13:30:00	24.5847	0.293384	0.67291	1.40635	0.891479	0.504743	0.389684	0.264347	0.654031	44.3
741	3	26.08.2022	20:30:00	20.9043	0.216799	0.520077	1.01607	0.677934	0.375903	0.287524	0.20717	0.494694	44.3
742	3	26.08.2022	08:45:00	27.7192	0.119766	0.643931	1.35324	1.14565	0.548245	0.272747	0.369396	0.642143	44.3
743	4	27.08.2022	11:30:00	0.44226	0.00470013	0.0199867	0.0241273	0.0232097	0.0112803	0.0153265	0.0192787	0.0346052	44.4
744	4	27.08.2022	13:30:00	20.9043	0.216799	0.520077	1.01607	0.677934	0.375903	0.287524	0.20717	0.494694	44.4
745	4	27.08.2022	17:00:00	1.06205	0.00791716	0.022192	0.0607754	0.0459093	0.0189361	0.018619	0.00246769	0.0210867	44.4
746	4	27.08.2022	19:15:00	3.1952	0.0300005	0.106939	0.211271	0.116253	0.0838114	0.0472134	0.0499365	0.0971499	44.4
747	4	27.08.2022	20:15:00	11.342	0.167908	0.496891	0.849925	0.703433	0.313054	0.160922	0.185616	0.346537	44.4
748	4	27.08.2022	05:40:00	10.0729	0.119766	0.298436	0.64444	0.367523	0.213367	0.141666	0.133832	0.275498	44.4
749	4	27.08.2022	08:30:00	1.06205	0.00791716	0.022192	0.0607754	0.0459093	0.0189361	0.018619	0.00246769	0.0210867	44.4
750	1	24.08.2022	12:22:00	10.4726	0.12958	0.349189	0.738091	0.48412	0.283028	0.190515	0.197262	0.387777	45.1
751	1	24.08.2022	18:47:00	19.0049	0.151977	0.423783	0.859123	0.560882	0.282022	0.224181	0.240956	0.465137	45.1
752	2	25.08.2022	12:15:00	14.2637	0.162782	0.557718	1.20418	0.77887	0.346009	0.211162	0.263548	0.47471	45.2
753	2	25.08.2022	15:45:00	3.67753	0.0311353	0.107479	0.165114	0.169666	0.0523604	0.0348293	0.0302998	0.0651291	45.2
754	2	25.08.2022	19:45:00	8.3005	0.0966326	0.315972	0.44914	0.192527	0.150518	0.084528	0.142547	0.227075	45.2
755	2	25.08.2022	09:25:00	3.67753	0.0311353	0.107479	0.165114	0.169666	0.0523604	0.0348293	0.0302998	0.0651291	45.2
756	3	26.08.2022	12:17:00	7.52432	0.0900757	0.31204	0.445222	0.188669	0.149198	0.084528	0.138379	0.222907	45.3
757	3	26.08.2022	16:39:00	1.29349	0	0	0	0	0	0	0	0	45.3
758	3	26.08.2022	17:06:00	1.39149	0	0	0	0	0	0	0	0	45.3
759	3	26.08.2022	17:20:00	0.512275	0	0	0	0	0	0	0	0	45.3
760	3	26.08.2022	18:39:00	1.03479	0	0	0	0	0	0	0	0	45.3
761	3	26.08.2022	20:45:00	26.9059	0.206233	0.662469	1.04574	0.581462	0.332894	0.40579	0.395006	0.800796	45.3
762	3	26.08.2022	21:10:00	1.94043	0.00348155	0.0156556	0.0260068	0.0341447	0.00525873	0.00378752	0.00368839	0.00747591	45.3
763	3	26.08.2022	09:50:00	5.96739	0.0215076	0.0765577	0.220045	0.166546	0.059987	0.0442363	0.03028	0.0745162	45.3
764	4	27.08.2022	10:40:00	11.5221	0.0896061	0.295067	0.442005	0.247201	0.140817	0.182232	0.178628	0.36086	45.4
765	4	27.08.2022	12:15:00	1.02983	0	0	0	0	0	0	0	0	45.4
766	4	27.08.2022	15:15:00	7.10231	0.023973	0.0822938	0.084728	0.0590762	0.031964	0.048858	0.0237896	0.0726477	45.4
767	4	27.08.2022	16:30:00	1.02983	0	0	0	0	0	0	0	0	45.4
768	4	27.08.2022	17:00:00	1.02983	0	0	0	0	0	0	0	0	45.4
769	4	27.08.2022	17:30:00	1.02983	0	0	0	0	0	0	0	0	45.4
770	4	27.08.2022	18:00:00	1.02983	0	0	0	0	0	0	0	0	45.4
771	4	27.08.2022	18:30:00	1.02983	0	0	0	0	0	0	0	0	45.4
772	4	27.08.2022	20:15:00	11.5221	0.0896061	0.295067	0.442005	0.247201	0.140817	0.182232	0.178628	0.36086	45.4
773	1	07.09.2022	12:50:00	2.32414	0.0205753	0.054994	0.125561	0.0598346	0.0437042	0.0211184	0.0239398	0.0450582	46.1
774	1	07.09.2022	13:00:00	0.69984	0.00489553	0.0268694	0.0989525	0.0194295	0.0235254	0.0164986	0.0136644	0.030163	46.1
775	1	07.09.2022	13:10:00	4.35614	0.0273526	0.0482764	0.119702	0.0450543	0.0411644	0.0273526	0.0408935	0.0682462	46.1
776	1	07.09.2022	14:10:00	11.0595	0.041081	0.0962673	0.206256	0.127526	0.0748235	0.0411288	0.0614175	0.102546	46.1
777	1	07.09.2022	16:30:00	23.1224	0.159577	0.353115	1.01461	0.438142	0.365388	0.192879	0.188829	0.381709	46.1
778	1	07.09.2022	19:00:00	14.3549	0.191252	0.444227	0.900999	0.370595	0.301557	0.23427	0.317959	0.552229	46.1
779	1	07.09.2022	20:00:00	5.15254	0.0628522	0.157189	0.384079	0.157672	0.107114	0.0823084	0.0870797	0.169388	46.1
780	1	07.09.2022	07:30:00	12.3429	0.0236291	0.0731171	0.138705	0.0874893	0.042058	0.0296478	0.0240519	0.0536997	46.1
781	2	08.09.2022	13:00:00	14.486	0.151515	0.54844	1.11338	0.855103	0.357747	0.188099	0.202115	0.390214	46.2
782	2	08.09.2022	17:00:00	10.9257	0.0211812	0.0658787	0.126368	0.078726	0.0382241	0.0279874	0.0240519	0.0520393	46.2
783	2	08.09.2022	18:00:00	14.8809	0.152315	0.516137	1.04945	0.840703	0.404285	0.204836	0.182944	0.38778	46.2
784	2	08.09.2022	20:00:00	10.1774	0.0647875	0.166494	0.38542	0.173016	0.10906	0.0786615	0.0761948	0.154856	46.2
785	2	08.09.2022	07:00:00	12.3429	0.0236291	0.0731171	0.138705	0.0874893	0.042058	0.0296478	0.0240519	0.0536997	46.2
786	3	09.09.2022	11:00:00	0.708615	0.00122398	0.00361918	0.00616889	0.00438164	0.00191697	0.000830206	0	0.000830206	46.3
787	3	09.09.2022	13:00:00	11.9561	0.110026	0.299224	0.81886	0.584591	0.255143	0.104532	0.0969778	0.201509	46.3
788	3	09.09.2022	17:30:00	11.584	0.125246	0.387625	0.798502	0.576893	0.304508	0.19402	0.138772	0.332793	46.3
789	3	09.09.2022	19:00:00	5.66892	0.00979181	0.0289534	0.0493511	0.0350531	0.0153357	0.00664164	0	0.00664164	46.3
790	3	09.09.2022	22:00:00	9.40664	0.0715312	0.154621	0.45389	0.190549	0.164229	0.087789	0.0893765	0.177166	46.3
791	3	09.09.2022	07:00:00	26.4968	0.122513	0.276015	0.712297	0.323093	0.247451	0.14479	0.154322	0.299111	46.3
792	4	10.09.2022	10:00:00	0.708615	0.00122398	0.00361918	0.00616889	0.00438164	0.00191697	0.000830206	0	0.000830206	46.4
793	4	10.09.2022	13:00:00	14.6076	0.104888	0.321518	0.525581	0.222836	0.171013	0.119709	0.175574	0.295283	46.4
794	4	10.09.2022	17:30:00	5.66892	0.00979181	0.0289534	0.0493511	0.0350531	0.0153357	0.00664164	0	0.00664164	46.4
795	4	10.09.2022	19:00:00	8.49495	0.0862056	0.339385	0.686353	0.563895	0.227913	0.114716	0.0953051	0.210021	46.4
796	4	10.09.2022	22:10:00	24.5396	0.162025	0.360353	1.02695	0.446906	0.369222	0.19454	0.188829	0.383369	46.4
797	4	10.09.2022	06:30:00	11.6343	0.0224052	0.0694979	0.132537	0.0831076	0.040141	0.0288176	0.0240519	0.0528695	46.4
798	1	18.09.2022	11:00:00	5.94287	0.0353691	0.0899697	0.215004	0.122239	0.103689	0.0486014	0.0520987	0.1007	47.1
799	1	18.09.2022	12:30:00	0.705511	0.00674244	0.0182163	0.0591947	0.024001	0.0205695	0.0610705	0.0161908	0.0772613	47.1
800	1	18.09.2022	18:00:00	58.2528	0.877937	3.06367	5.56212	3.38947	1.64055	0.861906	0.470022	1.33193	47.1
801	1	18.09.2022	21:00:00	1.44458	0.00178087	0.00526585	0.00897564	0.00637522	0.00278916	0.00120794	0	0.00120794	47.1
802	2	19.09.2022	12:00:00	11.2119	0.0484694	0.114669	0.257775	0.144977	0.0804068	0.0511594	0.0682143	0.119374	47.2
803	2	19.09.2022	18:00:00	20.2574	0.2174	0.598826	1.35049	0.833922	0.492061	0.25301	0.343256	0.596266	47.2
804	2	19.09.2022	21:00:00	2.65283	0.0170158	0.0422155	0.100888	0.0470119	0.0307478	0.0244789	0.0222665	0.0467454	47.2
805	2	19.09.2022	09:00:00	9.41054	0.094608	0.226284	0.643739	0.256439	0.220225	0.135093	0.136407	0.2715	47.2
806	3	20.09.2022	12:00:00	7.2706	0.0715335	0.213972	0.398718	0.269935	0.121671	0.137572	0.115652	0.253224	47.3
807	3	20.09.2022	19:00:00	16.5737	0.20227	0.667729	1.21665	0.940542	0.375997	0.296642	0.240507	0.53715	47.3
808	3	20.09.2022	21:30:00	0.75	0.0119155	0.028507	0.0491784	0.0517559	0.0183169	0.0134272	0.0108638	0.0242911	47.3
809	3	20.09.2022	22:00:00	2.65283	0.0170158	0.0422155	0.100888	0.0470119	0.0307478	0.0244789	0.0222665	0.0467454	47.3
810	4	21.09.2022	12:00:00	17.712	0.0958623	0.338425	0.684856	0.536431	0.187634	0.111494	0.118623	0.230116	47.4
811	4	21.09.2022	18:00:00	36.2512	0.51267	1.71455	2.9061	1.91199	0.910647	0.500228	0.239439	0.739667	47.4
812	4	21.09.2022	21:30:00	2.61076	0.0169639	0.0420622	0.100626	0.0468262	0.0306666	0.0244437	0.0222665	0.0467102	47.4
813	1	04.09.2022	00:00:00	8.60923	0.0125161	0.0446675	0.0956267	0.0766055	0.0331293	0.0160948	0.0147453	0.0308401	48.1
814	1	04.09.2022	16:00:00	14.875	0.114476	0.365433	0.549861	0.276337	0.182648	0.146078	0.178039	0.324117	48.1
815	1	04.09.2022	20:00:00	2.55	0.0405127	0.096924	0.167207	0.17597	0.0622775	0.0456526	0.0369371	0.0825897	48.1
816	2	05.09.2022	13:00:00	19.8179	0.209528	0.708824	1.42627	1.06096	0.511155	0.191528	0.289921	0.481449	48.2
817	2	05.09.2022	19:00:00	15.3606	0.0789434	0.293889	0.584096	0.471542	0.187452	0.095699	0.0987386	0.194438	48.2
818	2	05.09.2022	07:00:00	2.20428	0	0	0	0	0	0	0	0	48.2
819	3	06.09.2022	12:00:00	19.8179	0.209528	0.708824	1.42627	1.06096	0.511155	0.191528	0.289921	0.481449	48.3
820	3	06.09.2022	18:30:00	23.394	0.247991	0.681533	1.41415	0.82879	0.492082	0.308279	0.32944	0.637719	48.3
821	3	06.09.2022	07:00:00	2.20428	0	0	0	0	0	0	0	0	48.3
822	4	07.09.2022	13:00:00	14.8634	0.157146	0.531618	1.0697	0.795723	0.383367	0.143646	0.217441	0.361086	48.4
823	4	07.09.2022	15:00:00	3.60257	0.0522598	0.165584	0.308061	0.245173	0.101339	0.050074	0.0583835	0.108458	48.4
824	4	07.09.2022	17:30:00	2.20428	0	0	0	0	0	0	0	0	48.4
825	4	07.09.2022	19:00:00	21.5086	0.0453315	0.2392	0.49713	0.339597	0.187609	0.148425	0.138765	0.28719	48.4
826	4	07.09.2022	07:00:00	2.20428	0	0	0	0	0	0	0	0	48.4
827	1	04.09.2022	13:30:00	22.0016	0.255478	0.848506	1.72336	1.3135	0.575529	0.386148	0.330093	0.716242	49.1
828	1	04.09.2022	16:00:00	11.8767	0.23769	0.462659	0.959748	0.493855	0.343946	0.314069	0.219526	0.533595	49.1
829	1	04.09.2022	16:50:00	2.91841	0.0405735	0.125011	0.291293	0.233777	0.088522	0.0974741	0.014328	0.111802	49.1
830	1	04.09.2022	18:30:00	18.6014	0.182283	0.70865	1.53412	1.16574	0.494634	0.261653	0.225672	0.487325	49.1
831	1	04.09.2022	08:50:00	2.31132	0.0173716	0.0518022	0.0881134	0.0620584	0.0274525	0.0115116	0	0.0115116	49.1
832	1	04.09.2022	09:20:00	28.2123	0.154428	0.688337	1.60486	1.22871	0.641342	0.3489	0.484103	0.833004	49.1
833	2	05.09.2022	11:35:00	0.3465	0.00565342	0.0887587	0.0509355	0.0488155	0.0203113	0.0106184	0.0387533	0.0493717	49.2
834	2	05.09.2022	13:00:00	21.3192	0.250908	0.763559	1.29801	1.13987	0.554232	0.375634	0.278327	0.65396	49.2
835	2	05.09.2022	19:35:00	18.6014	0.182283	0.70865	1.53412	1.16574	0.494634	0.261653	0.225672	0.487325	49.2
836	2	05.09.2022	20:15:00	2.31132	0.0173716	0.0518022	0.0881134	0.0620584	0.0274525	0.0115116	0	0.0115116	49.2
837	2	05.09.2022	07:10:00	2.31132	0.0173716	0.0518022	0.0881134	0.0620584	0.0274525	0.0115116	0	0.0115116	49.2
838	2	05.09.2022	09:00:00	28.2123	0.154428	0.688337	1.60486	1.22871	0.641342	0.3489	0.484103	0.833004	49.2
839	3	06.09.2022	11:35:00	11.8767	0.23769	0.462659	0.959748	0.493855	0.343946	0.314069	0.219526	0.533595	49.3
840	3	06.09.2022	13:00:00	18.6014	0.182283	0.70865	1.53412	1.16574	0.494634	0.261653	0.225672	0.487325	49.3
841	3	06.09.2022	17:25:00	20.7991	0.181964	0.47137	1.46328	0.61218	0.546804	0.271235	0.213516	0.484752	49.3
842	3	06.09.2022	20:00:00	18.9687	0.197186	0.63619	1.16672	1.06019	0.480206	0.284401	0.206729	0.49113	49.3
843	3	06.09.2022	21:15:00	5.20362	0.0488522	0.1007	0.219047	0.103507	0.078006	0.0543678	0.0693387	0.123706	49.3
844	3	06.09.2022	08:10:00	2.31132	0.0173716	0.0518022	0.0881134	0.0620584	0.0274525	0.0115116	0	0.0115116	49.3
845	3	06.09.2022	09:00:00	28.2123	0.154428	0.688337	1.60486	1.22871	0.641342	0.3489	0.484103	0.833004	49.3
846	4	07.09.2022	11:40:00	11.8767	0.23769	0.462659	0.959748	0.493855	0.343946	0.314069	0.219526	0.533595	49.4
847	4	07.09.2022	13:00:00	21.3192	0.250908	0.763559	1.29801	1.13987	0.554232	0.375634	0.278327	0.65396	49.4
848	4	07.09.2022	15:30:00	2.28089	0.0235397	0.169459	0.196149	0.19198	0.0761969	0.0366554	0.0670683	0.103724	49.4
849	4	07.09.2022	17:00:00	20.4234	0.178113	0.45701	1.41468	0.602449	0.541526	0.261184	0.207422	0.468606	49.4
850	4	07.09.2022	19:45:00	17.7703	0.191901	0.598948	1.17142	0.779759	0.359793	0.255635	0.27188	0.527515	49.4
851	4	07.09.2022	07:25:00	2.31132	0.0173716	0.0518022	0.0881134	0.0620584	0.0274525	0.0115116	0	0.0115116	49.4
852	4	07.09.2022	09:30:00	28.2123	0.154428	0.688337	1.60486	1.22871	0.641342	0.3489	0.484103	0.833004	49.4
853	1	14.09.2022	11:35:00	7.02675	0.0939302	0.223654	0.56945	0.294647	0.219154	0.140682	0.156901	0.297583	51.1
854	1	14.09.2022	13:25:00	14.04	0.0535794	0.177573	0.337061	0.244947	0.104259	0.070389	0.0785662	0.148955	51.1
855	1	14.09.2022	15:15:00	1.23131	0.013304	0.0371376	0.0868084	0.0480896	0.0300418	0.023316	0.0352608	0.0585768	51.1
856	1	14.09.2022	19:15:00	7.94744	0.0739817	0.422444	0.639635	0.637437	0.247263	0.0840821	0.160688	0.24477	51.1
857	1	14.09.2022	20:45:00	3.28349	0.0354773	0.0990335	0.231489	0.128239	0.0801115	0.0621759	0.0940287	0.156205	51.1
858	2	15.09.2022	11:15:00	12.9636	0.143275	0.403912	1.0668	0.673856	0.329409	0.165483	0.165743	0.331226	51.2
859	2	15.09.2022	13:15:00	7.94744	0.0739817	0.422444	0.639635	0.637437	0.247263	0.0840821	0.160688	0.24477	51.2
860	2	15.09.2022	13:25:00	1.64175	0.0177386	0.0495167	0.115744	0.0641195	0.0400557	0.031088	0.0470144	0.0781023	51.2
861	2	15.09.2022	15:10:00	1.64175	0.0177386	0.0495167	0.115744	0.0641195	0.0400557	0.031088	0.0470144	0.0781023	51.2
862	2	15.09.2022	18:15:00	21.6404	0.233755	0.772764	1.32232	1.1169	0.508659	0.321621	0.253543	0.575164	51.2
863	2	15.09.2022	20:30:00	3.28349	0.0354773	0.0990335	0.231489	0.128239	0.0801115	0.0621759	0.0940287	0.156205	51.2
864	2	15.09.2022	21:30:00	1.64175	0.0177386	0.0495167	0.115744	0.0641195	0.0400557	0.031088	0.0470144	0.0781023	51.2
865	3	16.09.2022	11:45:00	6.73815	0.0897698	0.21436	0.545138	0.282345	0.211205	0.134774	0.150118	0.284892	51.3
866	3	16.09.2022	13:45:00	10.3158	0.1297	0.352214	0.741341	0.435894	0.277127	0.222208	0.138309	0.360517	51.3
867	3	16.09.2022	15:15:00	0.820873	0.00886932	0.0247584	0.0578722	0.0320597	0.0200279	0.015544	0.0235072	0.0390512	51.3
868	3	16.09.2022	19:45:00	17.822	0.154695	0.601887	1.0528	1.02015	0.428977	0.275945	0.176822	0.452767	51.3
869	3	16.09.2022	20:00:00	2.46262	0.026608	0.0742751	0.173617	0.0961793	0.0600836	0.046632	0.0705216	0.117154	51.3
870	3	16.09.2022	21:00:00	0.820873	0.00886932	0.0247584	0.0578722	0.0320597	0.0200279	0.015544	0.0235072	0.0390512	51.3
871	4	24.09.2022	10:30:00	22.0517	0.331404	0.901434	1.67224	1.40525	0.607817	0.283709	0.333486	0.617195	51.4
872	4	24.09.2022	12:00:00	0.820873	0.00886932	0.0247584	0.0578722	0.0320597	0.0200279	0.015544	0.0235072	0.0390512	51.4
873	4	24.09.2022	14:00:00	4.17903	0.0341002	0.140452	0.166591	0.15336	0.0588239	0.0675666	0.0532749	0.120842	51.4
874	4	24.09.2022	16:00:00	3.03898	0.0277574	0.0867547	0.192391	0.118511	0.0685128	0.0489745	0.0728028	0.121777	51.4
875	4	24.09.2022	22:30:00	10.0374	0.0501493	0.210936	0.440963	0.446153	0.170184	0.050285	0.0720562	0.122341	51.4
876	4	24.09.2022	22:45:00	0.593445	0.00395769	0.0167103	0.0348863	0.0266987	0.045147	0.00716975	0.00785486	0.0150246	51.4
877	1	31.08.2022	10:30:00	2.06514	0.00958651	0.0405639	0.121989	0.091814	0.0371884	0.0211959	0.0174194	0.0386152	53.1
878	1	31.08.2022	12:00:00	12.5171	0.108573	0.321283	0.476325	0.483995	0.184453	0.13395	0.0724778	0.206427	53.1
879	1	31.08.2022	16:30:00	6.35752	0.0523714	0.132656	0.400896	0.185209	0.176933	0.0731321	0.0606811	0.133813	53.1
880	1	31.08.2022	19:30:00	17.0838	0.0691606	0.239529	0.412139	0.290219	0.120306	0.0815446	0.0541961	0.135741	53.1
881	1	31.08.2022	06:00:00	0.8325	0.00620597	0.0173955	0.0476396	0.0359866	0.0148433	0.0145948	0.00193433	0.0165291	53.1
882	1	31.08.2022	07:30:00	3.45129	0.045563	0.108955	0.276967	0.148392	0.121313	0.0661086	0.0755629	0.141672	53.1
883	2	01.09.2022	10:00:00	4.9368	0.0734627	0.214411	0.441926	0.330298	0.145513	0.0752639	0.0782548	0.153519	53.2
884	2	01.09.2022	12:00:00	12.5123	0.076158	0.181926	0.37011	0.218425	0.134922	0.111155	0.117482	0.228636	53.2
885	2	01.09.2022	14:30:00	0.737365	0	0	0	0	0	0	0	0	53.2
886	2	01.09.2022	17:00:00	9.0273	0.0194862	0.196192	0.41738	0.389672	0.183566	0.0844529	0.125763	0.210215	53.2
887	2	01.09.2022	19:00:00	7.86486	0.0804535	0.234477	0.400012	0.225566	0.153055	0.130429	0.110958	0.241387	53.2
888	2	01.09.2022	20:00:00	0.737365	0	0	0	0	0	0	0	0	53.2
889	2	01.09.2022	06:00:00	0.8325	0.00620597	0.0173955	0.0476396	0.0359866	0.0148433	0.0145948	0.00193433	0.0165291	53.2
890	2	01.09.2022	07:30:00	3.45129	0.045563	0.108955	0.276967	0.148392	0.121313	0.0661086	0.0755629	0.141672	53.2
891	3	02.09.2022	10:00:00	2.06514	0.00958651	0.0405639	0.121989	0.091814	0.0371884	0.0211959	0.0174194	0.0386152	53.3
892	3	02.09.2022	12:00:00	6.699	0.0835658	1.38387	0.764455	0.79336	0.298433	0.149846	0.560463	0.710309	53.3
893	3	02.09.2022	16:00:00	9.0273	0.0194862	0.196192	0.41738	0.389672	0.183566	0.0844529	0.125763	0.210215	53.3
894	3	02.09.2022	19:00:00	22.2566	0.108855	0.356808	0.674049	0.360438	0.204186	0.172986	0.154464	0.32745	53.3
895	3	02.09.2022	20:30:00	0.737365	0	0	0	0	0	0	0	0	53.3
896	3	02.09.2022	06:00:00	0.8325	0.00620597	0.0173955	0.0476396	0.0359866	0.0148433	0.0145948	0.00193433	0.0165291	53.3
897	3	02.09.2022	08:00:00	3.45129	0.045563	0.108955	0.276967	0.148392	0.121313	0.0661086	0.0755629	0.141672	53.3
898	4	03.09.2022	11:00:00	29.4192	0.0965186	0.649172	1.43933	1.21778	0.67012	0.295547	0.373714	0.669261	53.4
899	4	03.09.2022	13:00:00	0.606375	0	0	0	0	0	0	0	0	53.4
900	4	03.09.2022	15:00:00	0.737365	0	0	0	0	0	0	0	0	53.4
901	4	03.09.2022	18:00:00	5.32777	0.0124119	0.034791	0.0952791	0.0719731	0.0296866	0.0291896	0.00386866	0.0330582	53.4
902	4	03.09.2022	08:00:00	9.25067	0.0863707	0.199318	0.557225	0.263255	0.200631	0.116081	0.0998819	0.215963	53.4
903	1	24.08.2022	16:00:00	39.6175	0.364923	1.43779	2.56115	2.25548	0.942864	0.52707	0.498469	1.02554	54.1
904	1	24.08.2022	19:45:00	15.0345	0.133989	0.529532	0.980675	0.9688	0.386699	0.190373	0.182013	0.372386	54.1
905	2	25.08.2022	13:30:00	20.512	0.0218355	0.415379	0.820718	0.862143	0.371767	0.154825	0.247754	0.402578	54.2
906	2	25.08.2022	15:45:00	6.405	0.0589703	0.139082	0.354316	0.125586	0.11255	0.0905606	0.115316	0.205876	54.2
907	2	25.08.2022	17:45:00	39.4761	0.102038	0.366693	0.814506	0.477032	0.301717	0.22085	0.239478	0.460328	54.2
908	2	25.08.2022	19:00:00	18.3396	0.00521148	0.361036	0.735239	0.796741	0.343113	0.134534	0.235565	0.370099	54.2
909	3	26.08.2022	13:30:00	4.66571	0.0577083	0.145292	0.362116	0.170471	0.125349	0.0571526	0.0649794	0.122132	54.3
910	3	26.08.2022	15:30:00	7.07615	0.0739474	0.239366	0.49345	0.270885	0.193095	0.114991	0.0962225	0.211213	54.3
911	3	26.08.2022	17:45:00	25.4675	0.138958	0.492302	0.807307	0.568028	0.234881	0.149172	0.120561	0.269733	54.3
912	3	26.08.2022	19:00:00	18.6329	0.00740482	0.372347	0.747522	0.810591	0.348962	0.145262	0.247754	0.393016	54.3
913	4	27.08.2022	12:00:00	16.9219	0.199116	0.583291	1.0435	0.91238	0.429504	0.282847	0.199766	0.482613	54.4
914	4	27.08.2022	16:30:00	13.4754	0.175594	0.650702	1.19976	0.902452	0.389459	0.16446	0.182457	0.346917	54.4
915	4	27.08.2022	18:00:00	24.4732	0.173604	0.536223	1.18237	0.815292	0.383112	0.273166	0.256576	0.529742	54.4
916	1	16.10.2022	11:00:00	2.50286	0	0	0	0	0	0	0	0	56.1
917	1	16.10.2022	12:00:00	26.1724	0.0751895	0.529406	1.0919	1.00445	0.473852	0.223047	0.348754	0.5718	56.1
918	1	16.10.2022	15:00:00	1.7	0.0270085	0.064616	0.111471	0.117313	0.0415183	0.0304351	0.0246247	0.0550598	56.1
919	1	16.10.2022	18:30:00	7.07832	0.111122	0.259669	0.478543	0.173	0.142159	0.0841654	0.121714	0.20588	56.1
920	1	16.10.2022	19:00:00	0.5427	0.00402	0.0126066	0.025698	0.0152337	0.00794303	0.00641789	0.00691158	0.0133295	56.1
921	1	16.10.2022	09:30:00	8.01828	0.0648	0.133102	0.28992	0.137018	0.1032	0.072	0.09168	0.16368	56.1
922	2	17.10.2022	10:30:00	0.60896	0	0.0125079	0.0245206	0.0151949	0.0112169	0.00591775	0	0.00591775	56.2
923	2	17.10.2022	12:15:00	11.5295	0.0824157	0.252913	0.681468	0.508972	0.181146	0.131709	0.102417	0.234126	56.2
924	2	17.10.2022	14:00:00	2.35833	0.0238506	0.0678852	0.165833	0.0629673	0.061351	0.0193062	0.0257465	0.0450528	56.2
925	2	17.10.2022	17:30:00	7.8589	0.0687987	0.279475	0.508529	0.249007	0.178963	0.107063	0.113839	0.220903	56.2
926	2	17.10.2022	19:00:00	0.486	0.0036	0.0112895	0.0230132	0.0136421	0.00711316	0.00574737	0.00618947	0.0119368	56.2
927	2	17.10.2022	08:00:00	0.85484	0.0214858	0.0353651	0.0725055	0.0478009	0.0277629	0.0303897	0.022258	0.0526477	56.2
928	2	17.10.2022	09:00:00	2.48014	0.0244376	0.0763853	0.149757	0.0847715	0.059795	0.0365954	0.0458008	0.0823962	56.2
929	3	18.10.2022	10:00:00	1.88311	0.0370685	0.0766055	0.135487	0.0990729	0.0459177	0.0420769	0.035724	0.0778009	56.3
930	3	18.10.2022	11:30:00	2.35833	0.0238506	0.0678852	0.165833	0.0629673	0.061351	0.0193062	0.0257465	0.0450528	56.3
931	3	18.10.2022	11:45:00	3.34448	0.0226323	0.0774998	0.143924	0.114306	0.0554417	0.0572334	0.0382525	0.0954859	56.3
932	3	18.10.2022	13:00:00	7.8589	0.0687987	0.279475	0.508529	0.249007	0.178963	0.107063	0.113839	0.220903	56.3
933	3	18.10.2022	14:00:00	1.96527	0.0198755	0.056571	0.138194	0.0524727	0.0511258	0.0160885	0.0214554	0.037544	56.3
934	3	18.10.2022	14:30:00	0.527798	0	0	0	0	0	0	0	0	56.3
935	3	18.10.2022	18:00:00	14.8829	0.187957	0.506096	1.022	0.789684	0.357189	0.201742	0.225931	0.427673	56.3
936	3	18.10.2022	08:00:00	35.8469	0.0316141	0.753412	1.4951	1.56577	0.696164	0.297113	0.474472	0.771584	56.3
937	4	19.10.2022	10:00:00	0.527798	0	0	0	0	0	0	0	0	56.4
938	4	19.10.2022	10:15:00	0.76	0	0	0	0	0	0	0	0	56.4
939	4	19.10.2022	11:30:00	7.8589	0.0687987	0.279475	0.508529	0.249007	0.178963	0.107063	0.113839	0.220903	56.4
940	4	19.10.2022	13:00:00	0.60264	0.00395808	0.0217942	0.0802396	0.015686	0.019096	0.0134366	0.0110492	0.0244859	56.4
941	4	19.10.2022	13:45:00	0.540419	0	0	0	0	0	0	0	0	56.4
942	4	19.10.2022	16:30:00	8.8833	0.0920938	0.229913	0.441198	0.294513	0.150345	0.102939	0.117268	0.220207	56.4
943	4	19.10.2022	18:00:00	9.72593	0.0876811	0.231022	0.435398	0.176667	0.163428	0.0782782	0.128177	0.206455	56.4
944	4	19.10.2022	07:00:00	1.02827	0.0155827	0.0412403	0.0629811	0.0512719	0.0181548	0.0116872	0.013466	0.0251531	56.4
945	4	19.10.2022	09:30:00	2.34973	0.0282801	0.0952829	0.136803	0.095369	0.060202	0.0443177	0.0282425	0.0725602	56.4
946	1	31.08.2022	11:00:00	4.54184	0.0483213	0.15691	0.308057	0.23789	0.1098	0.0546463	0.0444393	0.0990857	57.1
947	1	31.08.2022	12:15:00	1.68818	0.0191025	0.0669225	0.130942	0.0467259	0.044242	0.0288493	0.024761	0.0536103	57.1
948	1	31.08.2022	13:15:00	15.3843	0.0956679	0.382984	0.704759	0.670508	0.269649	0.157735	0.138344	0.296079	57.1
949	1	31.08.2022	15:30:00	0.394618	0.000486483	0.00143848	0.00245189	0.00174153	0.000761921	0.000329975	0	0.000329975	57.1
950	1	31.08.2022	20:00:00	13.4466	0.142278	0.37089	0.612776	0.467205	0.239365	0.194399	0.140007	0.334406	57.1
951	1	31.08.2022	07:00:00	1.428	0.0188396	0.0561798	0.0955596	0.0673027	0.0297725	0.0124844	0	0.0124844	57.1
952	1	31.08.2022	07:30:00	20.5317	0.213191	0.669172	1.45159	0.793135	0.577164	0.318736	0.33167	0.650405	57.1
953	2	01.09.2022	10:30:00	0.288179	0.000574716	0.00623977	0.00938702	0.0111659	0.00421458	0.0011713	0.00114064	0.00231194	57.2
954	2	01.09.2022	12:40:00	14.5299	0.146674	0.532948	0.868097	0.796978	0.335592	0.214034	0.176555	0.390589	57.2
955	2	01.09.2022	14:30:00	0.394618	0.000486483	0.00143848	0.00245189	0.00174153	0.000761921	0.000329975	0	0.000329975	57.2
956	2	01.09.2022	18:15:00	11.3954	0.0920211	0.315497	0.430465	0.407299	0.174659	0.133975	0.105764	0.23974	57.2
957	2	01.09.2022	20:00:00	0.44064	0.00550374	0.0163484	0.0333216	0.019425	0.00993399	0.00858788	0.00901197	0.0175999	57.2
958	2	01.09.2022	06:45:00	0.986544	0.00121621	0.00359621	0.00612974	0.00435383	0.0019048	0.000824936	0	0.000824936	57.2
959	2	01.09.2022	07:30:00	20.5317	0.213191	0.669172	1.45159	0.793135	0.577164	0.318736	0.33167	0.650405	57.2
960	2	01.09.2022	09:30:00	0.986544	0.00121621	0.00359621	0.00612974	0.00435383	0.0019048	0.000824936	0	0.000824936	57.2
961	3	02.09.2022	10:00:00	3.23745	0.0266862	0.0928261	0.180719	0.066655	0.0608941	0.0392906	0.0330147	0.0723053	57.3
962	3	02.09.2022	11:30:00	0.288179	0.000574716	0.00623977	0.00938702	0.0111659	0.00421458	0.0011713	0.00114064	0.00231194	57.3
963	3	02.09.2022	13:00:00	13.8334	0.142919	0.506834	0.843122	0.772546	0.327802	0.205374	0.168122	0.373496	57.3
964	3	02.09.2022	18:00:00	9.08695	0.0580622	0.213401	0.322359	0.290677	0.114821	0.0723407	0.0664202	0.138761	57.3
965	3	02.09.2022	06:00:00	0.986544	0.00121621	0.00359621	0.00612974	0.00435383	0.0019048	0.000824936	0	0.000824936	57.3
966	3	02.09.2022	07:00:00	23.226	0.267171	0.758013	1.67617	0.894793	0.649751	0.378013	0.362421	0.740433	57.3
967	4	03.09.2022	13:00:00	16.2196	0.144517	0.59803	1.04154	0.875159	0.39441	0.247372	0.214428	0.4618	57.4
968	4	03.09.2022	16:00:00	0.784618	0.00340315	0.0164801	0.0187852	0.0201582	0.0085397	0.0145963	0.0162084	0.0308047	57.4
969	4	03.09.2022	18:00:00	26.6131	0.400241	1.11043	1.90643	1.62442	0.704966	0.391632	0.405585	0.797217	57.4
970	4	03.09.2022	06:30:00	0.986544	0.00121621	0.00359621	0.00612974	0.00435383	0.0019048	0.000824936	0	0.000824936	57.4
971	4	03.09.2022	09:30:00	4.63737	0.0358203	0.0797342	0.199026	0.0716483	0.0640427	0.0490484	0.0549046	0.103953	57.4
972	1	31.08.2022	11:30:00	2.33691	0.00784295	0.0189606	0.0437921	0.0212471	0.0151735	0.0111811	0.0129373	0.0241184	58.1
973	1	31.08.2022	13:00:00	8.32482	0.0820228	0.318864	0.590903	0.577295	0.225808	0.0842027	0.106642	0.190845	58.1
974	1	31.08.2022	17:00:00	11.7106	0.140145	0.5066	0.900387	0.733771	0.299834	0.139543	0.155381	0.294924	58.1
975	1	31.08.2022	21:15:00	0.58213	0	0	0	0	0	0	0	0	58.1
976	1	31.08.2022	06:50:00	3.89403	0.0165605	0.0312391	0.0881792	0.0551658	0.0260505	0.0176358	0.033293	0.0509289	58.1
977	2	01.09.2022	13:00:00	10.9126	0.0923374	0.347433	0.652501	0.615938	0.247786	0.0979211	0.122793	0.220714	58.2
978	2	01.09.2022	17:00:00	14.2253	0.0574574	0.188825	0.3438	0.257038	0.124623	0.0784552	0.0551668	0.133622	58.2
979	2	01.09.2022	07:00:00	4.22131	0.036537	0.0765602	0.171084	0.085918	0.0610204	0.0611565	0.0369117	0.0980682	58.2
980	2	01.09.2022	08:00:00	0.447076	0	0	0	0	0	0	0	0	58.2
981	3	02.09.2022	11:20:00	1.39767	0.00793815	0.0166474	0.0447276	0.0130109	0.0144472	0.0114844	0.0137134	0.0251977	58.3
982	3	02.09.2022	13:00:00	9.31359	0.0924326	0.34512	0.653437	0.607702	0.24706	0.0982244	0.123569	0.221793	58.3
983	3	02.09.2022	17:00:00	15.637	0.179252	0.614257	1.08385	0.864034	0.360512	0.240587	0.167258	0.407844	58.3
984	3	02.09.2022	07:00:00	4.22131	0.036537	0.0765602	0.171084	0.085918	0.0610204	0.0611565	0.0369117	0.0980682	58.3
985	3	02.09.2022	07:30:00	0.447076	0	0	0	0	0	0	0	0	58.3
986	4	03.09.2022	12:45:00	8.57567	0.0844944	0.328473	0.608709	0.594691	0.232613	0.08674	0.109856	0.196596	58.4
987	4	03.09.2022	14:45:00	0.80676	0.0049723	0.0271368	0.0997724	0.0195121	0.0237285	0.0166811	0.0136962	0.0303772	58.4
988	4	03.09.2022	17:00:00	15.6152	0.220656	0.628554	1.11337	0.991149	0.414838	0.187949	0.213981	0.401929	58.4
989	4	03.09.2022	08:20:00	4.22131	0.036537	0.0765602	0.171084	0.085918	0.0610204	0.0611565	0.0369117	0.0980682	58.4
990	4	03.09.2022	09:30:00	2.55616	0.0240004	0.085551	0.169017	0.0930024	0.0670491	0.0377707	0.0399492	0.0777199	58.4
991	1	03.09.2022	12:13:00	22.5058	0.203208	0.634886	1.07229	0.649015	0.3276	0.236275	0.248417	0.484692	61.1
992	1	03.09.2022	18:44:00	14.1675	0.189918	0.481694	1.15744	0.555235	0.377215	0.27419	0.297587	0.571777	61.1
993	1	03.09.2022	19:52:00	1.42816	0	0	0	0	0	0	0	0	61.1
994	1	03.09.2022	08:00:00	13.8405	0.198569	0.451362	1.1017	0.599207	0.36904	0.283154	0.317952	0.601106	61.1
995	2	04.09.2022	12:46:00	26.6643	0.257704	0.839484	2.11494	1.46031	0.6207	0.296297	0.279859	0.576156	61.2
996	2	04.09.2022	15:00:00	2.66968	0.0231141	0.0946271	0.274995	0.0877233	0.0684668	0.0563837	0.0387686	0.0951524	61.2
997	2	04.09.2022	18:51:00	19.4659	0.00609078	0.0221483	0.0267253	0.0241935	0.0102481	0.0042823	0.00502356	0.00930586	61.2
998	2	04.09.2022	19:20:00	1.42816	0	0	0	0	0	0	0	0	61.2
999	2	04.09.2022	20:22:00	13.8405	0.198569	0.451362	1.1017	0.599207	0.36904	0.283154	0.317952	0.601106	61.2
1000	3	05.09.2022	12:00:00	20.4624	0.297705	0.708661	1.66148	0.489732	0.538705	0.411117	0.524528	0.935645	61.3
1001	3	05.09.2022	14:59:00	0.387	0.00631421	0.0991331	0.056889	0.0545212	0.0226853	0.0118595	0.0432829	0.0551424	61.3
1002	3	05.09.2022	18:00:00	19.7108	0.131357	0.394359	1.06431	0.492649	0.339833	0.17683	0.16549	0.34232	61.3
1003	3	05.09.2022	09:08:00	13.8405	0.198569	0.451362	1.1017	0.599207	0.36904	0.283154	0.317952	0.601106	61.3
1004	4	06.09.2022	13:30:00	23.5363	0.137478	0.494442	1.01294	0.857731	0.386108	0.189284	0.192785	0.382069	61.4
1005	4	06.09.2022	18:00:00	9.07992	0.109308	0.294957	0.642138	0.448694	0.217555	0.11446	0.108368	0.222827	61.4
1006	4	06.09.2022	09:38:00	15.3084	0.213414	0.493616	1.20492	0.6384	0.407227	0.295171	0.333978	0.629149	61.4
1007	1	04.09.2022	12:28:00	12.7832	0.163494	0.363345	0.889837	0.351981	0.273019	0.216249	0.285304	0.501553	62.1
1008	1	04.09.2022	12:53:00	0.558845	0	0	0	0	0	0	0	0	62.1
1009	1	04.09.2022	19:00:00	10.3293	0.0632425	0.197263	0.346468	0.206941	0.112935	0.0810985	0.0891496	0.170248	62.1
1010	1	04.09.2022	08:20:00	15.1845	0.192933	0.492774	1.1176	0.54799	0.4132	0.272247	0.276604	0.548851	62.1
1011	2	05.09.2022	11:31:00	2.5698	0.028237	0.166419	0.177051	0.15816	0.0719507	0.0608194	0.0812713	0.142091	62.2
1012	2	05.09.2022	19:11:00	11.1996	0.140153	0.399254	0.709206	0.701686	0.251481	0.190468	0.132799	0.323267	62.2
1013	2	05.09.2022	08:32:00	15.1845	0.192933	0.492774	1.1176	0.54799	0.4132	0.272247	0.276604	0.548851	62.2
1014	3	06.09.2022	11:32:00	5.06324	0.0646682	0.202373	0.245096	0.199731	0.0845568	0.066013	0.0689981	0.135011	62.3
1015	3	06.09.2022	19:14:00	22.1208	0.233772	0.639474	1.62099	0.924773	0.58007	0.272381	0.289749	0.56213	62.3
1016	3	06.09.2022	06:30:00	19.2965	0	0.377806	0.775093	0.850895	0.366196	0.143339	0.257595	0.400934	62.3
1017	3	06.09.2022	08:45:00	15.1845	0.192933	0.492774	1.1176	0.54799	0.4132	0.272247	0.276604	0.548851	62.3
1018	4	07.09.2022	11:31:00	3.44492	0.0417769	0.133749	0.176698	0.126767	0.0653477	0.0514863	0.0447468	0.096233	62.4
1019	4	07.09.2022	19:05:00	3.44492	0.0417769	0.133749	0.176698	0.126767	0.0653477	0.0514863	0.0447468	0.096233	62.4
1020	4	07.09.2022	08:15:00	15.1845	0.192933	0.492774	1.1176	0.54799	0.4132	0.272247	0.276604	0.548851	62.4
1021	1	14.09.2022	10:00:00	2.88969	0	0	0	0	0	0	0	0	63.1
1022	1	14.09.2022	12:30:00	5.68657	0.063243	0.206421	0.345707	0.313187	0.122611	0.0987742	0.0632564	0.162031	63.1
1023	1	14.09.2022	12:45:00	0.817311	0	0	0	0	0	0	0	0	63.1
1024	1	14.09.2022	14:30:00	2.48598	0.0220678	0.0526854	0.133326	0.0466016	0.0409174	0.0331017	0.0399979	0.0730997	63.1
1025	1	14.09.2022	16:15:00	1.6416	0	0	0	0	0	0	0	0	63.1
1026	1	14.09.2022	18:30:00	17.2144	0.179355	0.501785	0.878434	0.677294	0.300263	0.230423	0.200169	0.430592	63.1
1027	1	14.09.2022	19:00:00	0.880181	0	0	0	0	0	0	0	0	63.1
1028	1	14.09.2022	08:30:00	19.4581	0.0749374	0.493291	0.859447	0.81605	0.3816	0.211636	0.265563	0.477199	63.1
1029	2	15.09.2022	10:00:00	5.77939	0	0	0	0	0	0	0	0	63.2
1030	2	15.09.2022	12:30:00	12.8711	0.152456	0.495521	0.990944	0.834009	0.3466	0.21832	0.161819	0.380139	63.2
1031	2	15.09.2022	15:00:00	3.32968	0.0352461	0.0890185	0.2197	0.0772565	0.0712753	0.0544356	0.0650094	0.119445	63.2
1032	2	15.09.2022	18:00:00	23.8831	0.22707	0.7713	1.47155	1.04419	0.510545	0.263364	0.329458	0.592822	63.2
1033	2	15.09.2022	19:00:00	0.880181	0	0	0	0	0	0	0	0	63.2
1034	2	15.09.2022	08:30:00	19.4581	0.0749374	0.493291	0.859447	0.81605	0.3816	0.211636	0.265563	0.477199	63.2
1035	3	16.09.2022	12:00:00	5.45304	0.006678	0.026464	0.0445645	0.0428155	0.0174518	0.0206873	0.0143142	0.0350015	63.3
1036	3	16.09.2022	12:30:00	0.880181	0	0	0	0	0	0	0	0	63.3
1037	3	16.09.2022	14:00:00	1.37374	0	0	0	0	0	0	0	0	63.3
1038	3	16.09.2022	17:00:00	1.6974	0.0212888	0.0563914	0.125753	0.0658076	0.0471339	0.0363952	0.0220869	0.0584821	63.3
1039	3	16.09.2022	19:00:00	16.8591	0.111004	0.335336	0.667551	0.381397	0.224005	0.180517	0.175228	0.355746	63.3
1040	3	16.09.2022	08:30:00	19.4581	0.0749374	0.493291	0.859447	0.81605	0.3816	0.211636	0.265563	0.477199	63.3
1041	3	16.09.2022	09:00:00	6.93527	0	0	0	0	0	0	0	0	63.3
1042	4	17.09.2022	12:00:00	8.69994	0.109369	0.310391	0.725471	0.545256	0.237907	0.128152	0.110846	0.238998	63.4
1043	4	17.09.2022	17:00:00	4.53824	0.0471271	0.161881	0.334643	0.271996	0.127401	0.073589	0.057765	0.131354	63.4
1044	4	17.09.2022	18:30:00	23.8227	0.363459	0.92712	1.85985	1.32481	0.643152	0.317424	0.450347	0.767771	63.4
1045	4	17.09.2022	19:00:00	1.23877	0	0	0	0	0	0	0	0	63.4
1046	4	17.09.2022	08:30:00	19.4581	0.0749374	0.493291	0.859447	0.81605	0.3816	0.211636	0.265563	0.477199	63.4
1047	4	17.09.2022	09:00:00	6.93527	0	0	0	0	0	0	0	0	63.4
1048	1	21.09.2022	10:30:00	1.42688	0.00951589	0.0401782	0.0838808	0.0641945	0.108552	0.017239	0.0188862	0.0361252	68.1
1049	1	21.09.2022	13:00:00	14.9545	0.0507256	0.174286	0.343459	0.350832	0.133115	0.0505694	0.0610763	0.111646	68.1
1050	1	21.09.2022	13:14:00	3.03713	0.0265668	0.0639507	0.200964	0.0874936	0.0740048	0.0363435	0.0291553	0.0654988	68.1
1051	1	21.09.2022	13:54:00	0.692667	0.00516357	0.0144736	0.0396376	0.029942	0.0123501	0.0121433	0.00160942	0.0137527	68.1
1052	1	21.09.2022	14:43:00	7.01445	0.0785615	0.254039	0.367212	0.275666	0.176206	0.117734	0.0886556	0.20639	68.1
1053	1	21.09.2022	17:38:00	2.87966	0.0166529	0.0533591	0.115758	0.0731978	0.0404921	0.0218194	0.0193074	0.0411268	68.1
1054	1	21.09.2022	18:00:00	0.4056	0.005005	0.013585	0.0116783	0.0149175	0.0133467	0.0083458	0.00903041	0.0173762	68.1
1055	1	21.09.2022	20:00:00	18.1003	0.215483	0.796284	1.47921	1.21979	0.498583	0.196503	0.232291	0.428794	68.1
1056	1	21.09.2022	08:19:00	2.83517	0.0308575	0.0966595	0.170138	0.134415	0.133416	0.0332453	0.0373288	0.0705741	68.1
1057	1	21.09.2022	09:22:00	0.923555	0.00688475	0.0192982	0.0528502	0.0399226	0.0164668	0.0161911	0.0021459	0.018337	68.1
1058	2	22.09.2022	10:33:00	1.42688	0.00951589	0.0401782	0.0838808	0.0641945	0.108552	0.017239	0.0188862	0.0361252	68.2
1059	2	22.09.2022	11:39:00	3.98177	0	0	0	0	0	0	0	0	68.2
1060	2	22.09.2022	12:59:00	2.83517	0.0308575	0.0966595	0.170138	0.134415	0.133416	0.0332453	0.0373288	0.0705741	68.2
1061	2	22.09.2022	13:54:00	0.884838	0	0	0	0	0	0	0	0	68.2
1062	2	22.09.2022	15:22:00	12.6114	0.164757	0.621998	1.13575	0.868955	0.365467	0.145934	0.171214	0.317148	68.2
1063	2	22.09.2022	15:49:00	5.75238	0.0211495	0.0571405	0.18568	0.0752857	0.0645217	0.191564	0.0507869	0.242351	68.2
1064	2	22.09.2022	17:05:00	8.51348	0.084317	0.301312	0.612983	0.615172	0.232066	0.0856288	0.105618	0.191247	68.2
1065	2	22.09.2022	20:32:00	0.4992	0.00616	0.01672	0.0143733	0.01836	0.0164267	0.0102718	0.0111144	0.0213861	68.2
1066	3	23.09.2022	10:57:00	1.42688	0.00951589	0.0401782	0.0838808	0.0641945	0.108552	0.017239	0.0188862	0.0361252	68.3
1067	3	23.09.2022	11:36:00	0.923555	0.00688475	0.0192982	0.0528502	0.0399226	0.0164668	0.0161911	0.0021459	0.018337	68.3
1068	3	23.09.2022	12:38:00	9.64748	0.0968378	0.343168	0.667494	0.654496	0.249548	0.107828	0.11963	0.227459	68.3
1069	3	23.09.2022	13:05:00	0.923555	0.00688475	0.0192982	0.0528502	0.0399226	0.0164668	0.0161911	0.0021459	0.018337	68.3
1070	3	23.09.2022	15:00:00	0.4368	0.00539	0.01463	0.0125767	0.016065	0.0143733	0.00898779	0.00972506	0.0187128	68.3
1071	3	23.09.2022	15:40:00	3.98177	0	0	0	0	0	0	0	0	68.3
1072	3	23.09.2022	18:19:00	4.82314	0.0481218	0.166395	0.266255	0.191351	0.163459	0.0782567	0.0631569	0.141414	68.3
1073	3	23.09.2022	19:40:00	25.8202	0.411967	1.05809	1.9106	1.51092	0.694223	0.426613	0.374221	0.800833	68.3
1074	3	23.09.2022	20:35:00	4.36576	0.057435	0.135507	0.24169	0.240375	0.0671635	0.0494231	0.0357126	0.0851357	68.3
1075	3	23.09.2022	08:45:00	2.83517	0.0308575	0.0966595	0.170138	0.134415	0.133416	0.0332453	0.0373288	0.0705741	68.3
1076	3	23.09.2022	09:34:00	1.45135	0.00688475	0.0192982	0.0528502	0.0399226	0.0164668	0.0161911	0.0021459	0.018337	68.3
1077	4	24.09.2022	10:24:00	4.53888	0.0393694	0.128587	0.199396	0.191677	0.163619	0.0992062	0.0637386	0.162945	68.4
1078	4	24.09.2022	12:27:00	3.98177	0	0	0	0	0	0	0	0	68.4
1079	4	24.09.2022	14:45:00	0.61152	0.00783044	0.0253414	0.0351366	0.0482734	0.0152593	0.0098208	0	0.0098208	68.4
1080	4	24.09.2022	15:48:00	20.6617	0.355555	0.940683	1.61961	1.33566	0.575561	0.329787	0.319098	0.648885	68.4
1081	4	24.09.2022	18:48:00	2.96251	0.0316896	0.0991878	0.165279	0.135662	0.141612	0.0382848	0.0425722	0.080857	68.4
1082	4	24.09.2022	20:43:00	9.28885	0.102564	0.271899	0.633527	0.245004	0.204767	0.157606	0.170107	0.327712	68.4
1083	4	24.09.2022	21:30:00	0.923555	0.00688475	0.0192982	0.0528502	0.0399226	0.0164668	0.0161911	0.0021459	0.018337	68.4
1084	1	07.09.2022	12:30:00	14.8029	0.129917	0.506838	1.0399	1.03146	0.41471	0.168937	0.185423	0.35436	69.1
1085	1	07.09.2022	17:00:00	2.83116	0.0343992	0.0906005	0.218278	0.105929	0.0742302	0.0810089	0.0510447	0.132054	69.1
1086	1	07.09.2022	18:30:00	9.48196	0.107941	0.296735	0.529129	0.261401	0.181657	0.101739	0.132139	0.233878	69.1
1087	1	07.09.2022	05:00:00	8.61728	0.0790952	0.182183	0.383988	0.287091	0.174008	0.119243	0.0992877	0.21853	69.1
1088	1	07.09.2022	05:15:00	0.476153	0	0	0	0	0	0	0	0	69.1
1089	1	07.09.2022	09:45:00	1.0876	0.0146825	0.0314144	0.0826697	0.0407673	0.0288602	0.0267964	0.0225202	0.0493166	69.1
1090	2	08.09.2022	12:45:00	9.72997	0.0787639	0.279114	0.498276	0.401543	0.182088	0.107029	0.0924764	0.199506	69.2
1091	2	08.09.2022	18:30:00	29.8348	0.141579	0.778544	1.20727	1.21491	0.544428	0.321906	0.399625	0.72153	69.2
1092	2	08.09.2022	05:00:00	8.76228	0.13514	0.329804	0.557604	0.350016	0.182734	0.176822	0.151302	0.328123	69.2
1093	2	08.09.2022	05:15:00	0.626518	0	0	0	0	0	0	0	0	69.2
1094	2	08.09.2022	09:45:00	1.0876	0.0146825	0.0314144	0.0826697	0.0407673	0.0288602	0.0267964	0.0225202	0.0493166	69.2
1095	3	09.09.2022	13:30:00	5.09716	0.0444722	0.14816	0.192666	0.168943	0.0807176	0.0520346	0.0457287	0.0977633	69.3
1096	3	09.09.2022	15:45:00	0.48672	0	0	0	0	0	0	0	0	69.3
1097	3	09.09.2022	18:30:00	17.4595	0.157207	0.453373	0.860139	0.810149	0.317262	0.192177	0.173097	0.365273	69.3
1098	3	09.09.2022	05:00:00	1.55389	0.0142627	0.0328519	0.0692419	0.0517692	0.0313777	0.0215022	0.0179039	0.0394061	69.3
1099	3	09.09.2022	05:15:00	1.6045	0	0	0	0	0	0	0	0	69.3
1100	3	09.09.2022	09:45:00	1.0876	0.0146825	0.0314144	0.0826697	0.0407673	0.0288602	0.0267964	0.0225202	0.0493166	69.3
1101	4	10.09.2022	12:30:00	12.525	0.152528	0.443472	0.907082	0.589538	0.299727	0.215892	0.194782	0.410674	69.4
1102	4	10.09.2022	15:45:00	1.221	0.0078248	0.0202172	0.0407874	0.0266246	0.0138659	0.00592075	0	0.00592075	69.4
1103	4	10.09.2022	19:30:00	2.36302	0.023203	0.079764	0.172801	0.0899929	0.0532396	0.043349	0.0463207	0.0896697	69.4
1104	4	10.09.2022	05:00:00	7.28764	0.0670985	0.158004	0.364898	0.175211	0.126443	0.1174	0.0974565	0.214857	69.4
1105	4	10.09.2022	05:15:00	3.49958	0.019562	0.050543	0.101968	0.0665616	0.0346647	0.0148019	0	0.0148019	69.4
1106	4	10.09.2022	09:45:00	1.0876	0.0146825	0.0314144	0.0826697	0.0407673	0.0288602	0.0267964	0.0225202	0.0493166	69.4
1107	1	28.09.2022	10:30:00	1.28255	0	0	0	0	0	0	0	0	70.1
1108	1	28.09.2022	12:30:00	14.2132	0.12781	0.473531	0.908044	0.827064	0.36021	0.13983	0.158335	0.298165	70.1
1109	1	28.09.2022	16:00:00	1.43052	0.00336	0.027455	0.040915	0.041055	0.00868	0.00684784	0.00666861	0.0135164	70.1
1110	1	28.09.2022	19:00:00	18.6271	0.283356	0.794009	1.47451	1.14495	0.534886	0.24666	0.281683	0.528343	70.1
1111	1	28.09.2022	21:30:00	7.35089	0.0821653	0.222493	0.413696	0.308274	0.135395	0.0968327	0.101776	0.198608	70.1
1112	1	28.09.2022	06:00:00	9.96496	0.155815	0.331983	0.769995	0.392047	0.257438	0.209788	0.183983	0.393771	70.1
1113	2	29.09.2022	10:00:00	1.28255	0	0	0	0	0	0	0	0	70.2
1114	2	29.09.2022	11:00:00	1.28255	0	0	0	0	0	0	0	0	70.2
1115	2	29.09.2022	13:00:00	1.50619	0.00482943	0.0161444	0.0210257	0.0151682	0.00674305	0.00856273	0.00540467	0.0139674	70.2
1116	2	29.09.2022	16:00:00	22.4194	0.342933	0.918541	1.72095	1.31828	0.650323	0.349473	0.340862	0.690335	70.2
1117	2	29.09.2022	18:00:00	0.8424	0.00672923	0.0182651	0.0252969	0.0345007	0.01296	0.0137145	0.0148395	0.028554	70.2
1118	2	29.09.2022	19:00:00	11.1073	0.118669	0.308631	0.571611	0.389655	0.19512	0.138155	0.155391	0.293546	70.2
1119	2	29.09.2022	06:00:00	9.96496	0.155815	0.331983	0.769995	0.392047	0.257438	0.209788	0.183983	0.393771	70.2
1120	3	30.09.2022	13:00:00	1.32912	0.00672923	0.0182651	0.0252969	0.0345007	0.01296	0.0137145	0.0148395	0.028554	70.3
1121	3	30.09.2022	15:00:00	5.25785	0.0613835	0.293201	0.399266	0.36855	0.141839	0.0889507	0.110405	0.199356	70.3
1122	3	30.09.2022	16:00:00	6.6266	0.0273312	0.0672673	0.0925046	0.0781468	0.0976165	0.0279418	0.0264676	0.0544094	70.3
1123	3	30.09.2022	20:00:00	12.9946	0.160038	0.495159	0.970256	0.640136	0.325425	0.238689	0.173357	0.412046	70.3
1124	3	30.09.2022	23:00:00	3.4452	0.0324	0.0665509	0.14496	0.0685091	0.0516	0.036	0.04584	0.08184	70.3
1125	3	30.09.2022	07:00:00	9.96496	0.155815	0.331983	0.769995	0.392047	0.257438	0.209788	0.183983	0.393771	70.3
1126	4	01.10.2022	13:00:00	4.26051	0.0356481	0.0993818	0.138573	0.105116	0.0477391	0.0385056	0.0176504	0.056156	70.4
1127	4	01.10.2022	16:00:00	0.83772	0.0007	0.0076	0.0114333	0.0136	0.00513333	0.00142663	0.00138929	0.00281593	70.4
1128	4	01.10.2022	20:00:00	15.1922	0.180153	0.550945	1.14506	0.601641	0.383778	0.312194	0.19364	0.505833	70.4
1129	4	01.10.2022	21:00:00	4.551	0.0819089	0.159462	0.300232	0.208748	0.108982	0.109227	0.0968995	0.206126	70.4
1130	4	01.10.2022	07:00:00	9.96496	0.155815	0.331983	0.769995	0.392047	0.257438	0.209788	0.183983	0.393771	70.4
1131	1	21.09.2022	15:30:00	9.57395	0.0880321	0.256204	0.615151	0.246505	0.222018	0.0754884	0.098503	0.173991	71.1
1132	1	21.09.2022	19:10:00	1.00883	0.00352834	0.00788188	0.0206178	0.0104327	0.00674122	0.00500994	0.0057525	0.0107624	71.1
1133	1	21.09.2022	20:30:00	35.7235	0.206281	0.851738	1.95234	1.23648	0.726302	0.449706	0.607925	1.05763	71.1
1134	1	21.09.2022	22:30:00	1.78603	0.00953854	0.0214764	0.0385371	0.048545	0.0227684	0.0322301	0.0190064	0.0512365	71.1
1135	1	21.09.2022	08:20:00	14.9874	0.122789	0.312482	0.81309	0.365155	0.321331	0.179503	0.190696	0.370199	71.1
1136	2	22.09.2022	10:30:00	7.90687	0.0723519	0.178844	0.41738	0.187139	0.141852	0.123179	0.132201	0.25538	71.2
1137	2	22.09.2022	19:00:00	1.7075	0	0	0	0	0	0	0	0	71.2
1138	2	22.09.2022	19:30:00	18.0618	0.134549	0.307135	0.632285	0.257194	0.209604	0.149947	0.223874	0.37382	71.2
1139	2	22.09.2022	21:30:00	4.30418	0.0158471	0.0396283	0.0576775	0.0704788	0.0274878	0.0345979	0.0217545	0.0563525	71.2
1140	2	22.09.2022	07:00:00	2.26023	0	0	0	0	0	0	0	0	71.2
1141	3	23.09.2022	15:30:00	10.5287	0.0914175	0.275017	0.635281	0.261035	0.239641	0.0817416	0.10711	0.188852	71.3
1142	3	23.09.2022	21:00:00	32.3188	0.234695	0.697734	1.32245	0.956545	0.428331	0.24926	0.292205	0.541466	71.3
1143	3	23.09.2022	22:00:00	1.00883	0.00352834	0.00788188	0.0206178	0.0104327	0.00674122	0.00500994	0.0057525	0.0107624	71.3
1144	3	23.09.2022	08:00:00	9.3899	0.0663417	0.16525	0.399461	0.149027	0.125825	0.0959585	0.118947	0.214906	71.3
1145	4	24.09.2022	13:00:00	8.11352	0.0116602	0.0589217	0.181206	0.0702127	0.0425856	0.0403542	0.0314362	0.0717905	71.4
1146	4	24.09.2022	21:00:00	28.9348	0.232242	0.680577	1.29034	0.932833	0.41951	0.241636	0.283667	0.525303	71.4
1147	4	24.09.2022	23:00:00	2.01767	0.00705669	0.0157638	0.0412357	0.0208654	0.0134824	0.0100199	0.011505	0.0215249	71.4
1148	4	24.09.2022	09:00:00	8.78183	0.00352834	0.00788188	0.0206178	0.0104327	0.00674122	0.00500994	0.0057525	0.0107624	71.4
1149	1	31.08.2022	13:45:00	0.351	0.0007	0.0076	0.0114333	0.0136	0.00513333	0.00142663	0.00138929	0.00281593	75.1
1150	1	31.08.2022	14:15:00	2.67584	0.0144301	0.0204895	0.0632247	0.032826	0.0198737	0.0156598	0.0230025	0.0386623	75.1
1151	1	31.08.2022	17:15:00	2.67584	0.0144301	0.0204895	0.0632247	0.032826	0.0198737	0.0156598	0.0230025	0.0386623	75.1
1152	1	31.08.2022	18:40:00	22.7911	0.0392843	0.462641	0.908065	0.918463	0.396959	0.157113	0.235565	0.392678	75.1
1153	1	31.08.2022	19:50:00	22.7201	0.346177	0.963375	1.79842	1.46119	0.649219	0.316436	0.365396	0.681832	75.1
1154	1	31.08.2022	20:50:00	0.5876	0.00565	0.0153357	0.0210933	0.0260707	0.01356	0.0253329	0.00224272	0.0275756	75.1
1155	1	31.08.2022	08:15:00	10.229	0.100253	0.238932	0.569256	0.304297	0.184563	0.127662	0.131363	0.259025	75.1
1156	2	01.09.2022	12:20:00	5.34128	0.0305649	0.13495	0.344925	0.186858	0.134513	0.0488225	0.0695864	0.118409	75.2
1157	2	01.09.2022	13:20:00	5.34128	0.0305649	0.13495	0.344925	0.186858	0.134513	0.0488225	0.0695864	0.118409	75.2
1158	2	01.09.2022	14:25:00	8.33154	0.106156	0.297494	0.597013	0.474796	0.197783	0.102711	0.105929	0.208639	75.2
1159	2	01.09.2022	14:40:00	5.99973	0	0.117468	0.240994	0.264562	0.113858	0.0445673	0.080092	0.124659	75.2
1160	2	01.09.2022	18:35:00	22.7201	0.346177	0.963375	1.79842	1.46119	0.649219	0.316436	0.365396	0.681832	75.2
1161	2	01.09.2022	20:10:00	0.5876	0.00565	0.0153357	0.0210933	0.0260707	0.01356	0.0253329	0.00224272	0.0275756	75.2
1162	2	01.09.2022	06:35:00	3.63446	0.00641981	0.0189827	0.0323561	0.0229819	0.0100546	0.00435446	0	0.00435446	75.2
1163	2	01.09.2022	08:30:00	0.39104	0.00121477	0.00989169	0.018424	0.0177009	0.00809846	0.00247576	0.00241096	0.00488672	75.2
1164	2	01.09.2022	09:10:00	5.34128	0.0305649	0.13495	0.344925	0.186858	0.134513	0.0488225	0.0695864	0.118409	75.2
1165	3	02.09.2022	11:50:00	16.1138	0.102205	0.313294	0.512137	0.217135	0.166639	0.116647	0.171083	0.28773	75.3
1166	3	02.09.2022	14:30:00	22.7911	0.0392843	0.462641	0.908065	0.918463	0.396959	0.157113	0.235565	0.392678	75.3
1167	3	02.09.2022	16:05:00	18.258	0.295173	0.81008	1.49059	1.29085	0.541052	0.225985	0.275713	0.501698	75.3
1168	3	02.09.2022	16:55:00	2.45708	0.0263532	0.0917067	0.16884	0.155105	0.0629927	0.0345975	0.0320879	0.0666854	75.3
1169	3	02.09.2022	19:40:00	32.5167	0.023255	0.164011	0.286248	0.287698	0.127347	0.0630435	0.0850235	0.148067	75.3
1170	3	02.09.2022	06:40:00	10.229	0.100253	0.238932	0.569256	0.304297	0.184563	0.127662	0.131363	0.259025	75.3
1171	4	03.09.2022	14:20:00	10.229	0.100253	0.238932	0.569256	0.304297	0.184563	0.127662	0.131363	0.259025	75.4
1172	4	03.09.2022	15:00:00	2.52648	0.0263415	0.0585893	0.149793	0.0586161	0.0459994	0.0330252	0.051307	0.0843322	75.4
1173	4	03.09.2022	18:40:00	9.30534	0.093654	0.330019	0.5048	0.484207	0.190258	0.100415	0.109305	0.209719	75.4
1174	4	03.09.2022	20:50:00	22.7911	0.0392843	0.462641	0.908065	0.918463	0.396959	0.157113	0.235565	0.392678	75.4
1175	4	03.09.2022	07:10:00	3.71785	0.0539321	0.170883	0.317919	0.253019	0.104582	0.0516764	0.0602517	0.111928	75.4
1176	4	03.09.2022	08:30:00	5.34128	0.0305649	0.13495	0.344925	0.186858	0.134513	0.0488225	0.0695864	0.118409	75.4
1177	4	03.09.2022	08:40:00	0.351	0.0007	0.0076	0.0114333	0.0136	0.00513333	0.00142663	0.00138929	0.00281593	75.4
1178	1	10.09.2022	10:30:00	0.427517	0	0	0	0	0	0	0	0	76.1
1179	1	10.09.2022	12:30:00	6.57514	0.0660562	0.157704	0.399089	0.139494	0.122479	0.0990842	0.119727	0.218811	76.1
1180	1	10.09.2022	15:12:00	0.288179	0.000574716	0.00623977	0.00938702	0.0111659	0.00421458	0.0011713	0.00114064	0.00231194	76.1
1181	1	10.09.2022	17:45:00	1.96142	0.0219265	0.0645982	0.0553699	0.0373562	0.0268728	0.0221179	0.012308	0.0344259	76.1
1182	1	10.09.2022	18:45:00	31.173	0.310061	1.24407	2.67268	1.68789	0.819593	0.516657	0.370282	0.886939	76.1
1183	1	10.09.2022	06:15:00	0.427517	0	0	0	0	0	0	0	0	76.1
1184	2	11.09.2022	10:20:00	6.57514	0.0660562	0.157704	0.399089	0.139494	0.122479	0.0990842	0.119727	0.218811	76.2
1185	2	11.09.2022	13:00:00	6.75682	0.0764437	0.21912	0.502467	0.248768	0.176364	0.153206	0.148116	0.301321	76.2
1186	2	11.09.2022	16:00:00	0.593445	0.00395769	0.0167103	0.0348863	0.0266987	0.045147	0.00716975	0.00785486	0.0150246	76.2
1187	2	11.09.2022	19:00:00	14.7643	0.160146	0.409918	0.923539	0.472883	0.323358	0.219802	0.242074	0.461876	76.2
1188	2	11.09.2022	06:15:00	0.427517	0	0	0	0	0	0	0	0	76.2
1189	3	12.09.2022	12:30:00	6.57514	0.0660562	0.157704	0.399089	0.139494	0.122479	0.0990842	0.119727	0.218811	76.3
1190	3	12.09.2022	14:00:00	9.744	0.0861139	0.232114	0.482641	0.327942	0.163616	0.0932452	0.105759	0.199004	76.3
1191	3	12.09.2022	20:00:00	18.1059	0.169532	0.48638	0.886525	0.710639	0.309326	0.152473	0.170338	0.322811	76.3
1192	3	12.09.2022	06:05:00	0.427517	0	0	0	0	0	0	0	0	76.3
1193	4	13.09.2022	10:00:00	17.2685	0.115256	0.399851	0.938525	0.583222	0.357893	0.207902	0.311524	0.519427	76.4
1194	4	13.09.2022	13:00:00	6.75682	0.0764437	0.21912	0.502467	0.248768	0.176364	0.153206	0.148116	0.301321	76.4
1195	4	13.09.2022	18:00:00	15.2067	0.0629766	0.346386	0.600344	0.54077	0.288933	0.137697	0.181142	0.31884	76.4
1196	1	14.09.2022	14:00:00	1.08074	0.0109805	0.0367186	0.059373	0.0475758	0.0212504	0.0153774	0.0142748	0.0296522	77.1
1197	1	14.09.2022	15:00:00	1.06181	0	0	0	0	0	0	0	0	77.1
1198	1	14.09.2022	16:00:00	13.2864	0.0676163	0.288079	0.757206	0.503286	0.304217	0.138039	0.158668	0.296707	77.1
1199	1	14.09.2022	17:00:00	1.69448	0.0119936	0.0343356	0.0843105	0.0345161	0.0298215	0.0139089	0.0148339	0.0287428	77.1
1200	1	14.09.2022	18:30:00	17.0973	0.258329	0.780123	1.42802	1.12213	0.468566	0.260813	0.255053	0.515866	77.1
1201	1	14.09.2022	19:45:00	1.65907	0.0129803	0.0369267	0.0903737	0.0342924	0.0333962	0.0104726	0.0140805	0.024553	77.1
1202	1	14.09.2022	07:30:00	8.11622	0.0406997	0.0796799	0.186312	0.0840475	0.0652079	0.0481889	0.0631629	0.111352	77.1
1203	2	15.09.2022	11:00:00	0.492077	0.00286701	0.00832415	0.0205888	0.00977585	0.00657059	0.00560506	0.00452852	0.0101336	77.2
1204	2	15.09.2022	11:45:00	13.9923	0.0676163	0.301899	0.785558	0.534411	0.317612	0.143282	0.168091	0.311373	77.2
1205	2	15.09.2022	13:00:00	13.4883	0.195572	0.576075	1.01537	0.882697	0.380514	0.170268	0.183802	0.35407	77.2
1206	2	15.09.2022	15:00:00	1.06181	0.0083074	0.0236331	0.0578392	0.0219471	0.0213736	0.00670243	0.00901149	0.0157139	77.2
1207	2	15.09.2022	16:00:00	1.06181	0.0083074	0.0236331	0.0578392	0.0219471	0.0213736	0.00670243	0.00901149	0.0157139	77.2
1208	2	15.09.2022	19:00:00	16.5916	0.157062	0.492758	1.06915	0.645527	0.352815	0.25507	0.179679	0.434748	77.2
1209	2	15.09.2022	07:15:00	17.7015	0.0799277	0.173046	0.48042	0.208777	0.193024	0.0951263	0.103583	0.198709	77.2
1210	3	16.09.2022	10:20:00	19.1403	0.055684	0.397761	0.952896	0.775992	0.406118	0.17458	0.240113	0.414692	77.3
1211	3	16.09.2022	12:15:00	13.9912	0.202587	0.558742	1.05425	0.77313	0.358352	0.204555	0.248246	0.452801	77.3
1212	3	16.09.2022	14:10:00	0.530903	0.0041537	0.0118165	0.0289196	0.0109736	0.0106868	0.00335122	0.00450575	0.00785696	77.3
1213	3	16.09.2022	18:45:00	24.9601	0.153106	0.514982	1.01048	0.869827	0.391459	0.196589	0.208046	0.404635	77.3
1214	3	16.09.2022	06:30:00	3.79831	0.00160495	0.00474568	0.00808902	0.00574547	0.00251364	0.00108862	0	0.00108862	77.3
1215	3	16.09.2022	07:15:00	3.79831	0.00160495	0.00474568	0.00808902	0.00574547	0.00251364	0.00108862	0	0.00108862	77.3
1216	3	16.09.2022	07:55:00	7.73897	0.0937193	0.163159	0.321274	0.160137	0.143206	0.0759444	0.100493	0.176437	77.3
1217	4	17.09.2022	11:30:00	1.84431	0.0275644	0.0737097	0.131249	0.0812968	0.0455812	0.0363236	0.0396912	0.0760148	77.4
1218	4	17.09.2022	14:20:00	12.1524	0.0357969	0.252726	0.606468	0.492147	0.25819	0.1111	0.152328	0.263428	77.4
1219	4	17.09.2022	15:00:00	10.0946	0.0996748	0.384779	0.722821	0.705278	0.278608	0.140689	0.12977	0.270459	77.4
1220	4	17.09.2022	17:00:00	1.472	0.00286701	0.00832415	0.0205888	0.00977585	0.00657059	0.00560506	0.00452852	0.0101336	77.4
1221	4	17.09.2022	18:45:00	9.5715	0.121697	0.383581	0.705484	0.50467	0.245887	0.145773	0.121568	0.26734	77.4
1222	4	17.09.2022	19:00:00	2.1019	0.0274596	0.103666	0.189292	0.144826	0.0609112	0.0243223	0.0285357	0.0528581	77.4
1223	4	17.09.2022	07:00:00	3.9139	0.00160495	0.00474568	0.00808902	0.00574547	0.00251364	0.00108862	0	0.00108862	77.4
1224	4	17.09.2022	08:00:00	12.4337	0.103606	0.182499	0.357662	0.180116	0.156861	0.0835281	0.108737	0.192266	77.4
1225	4	17.09.2022	09:30:00	5.76144	0	0	0	0	0	0	0	0	77.4
1226	1	14.11.2022	10:00:00	16.8641	0.258612	0.598976	1.35394	0.745518	0.480178	0.402001	0.394404	0.796406	78.1
1227	1	14.11.2022	10:30:00	7.55933	0.0916122	0.235775	0.535097	0.281233	0.186809	0.111926	0.112628	0.224554	78.1
1228	1	14.11.2022	17:45:00	21.6326	0.295328	0.771409	1.40764	0.989236	0.508001	0.351752	0.267018	0.61877	78.1
1229	1	14.11.2022	19:30:00	0.46332	0.0064403	0.0174778	0.0328194	0.0261213	0.0104796	0.00751368	0.00632731	0.013841	78.1
1230	1	14.11.2022	09:00:00	2.31176	0	0	0	0	0	0	0	0	78.1
1231	2	15.11.2022	10:15:00	2.31176	0	0	0	0	0	0	0	0	78.2
1232	2	15.11.2022	12:30:00	20.4841	0.231245	0.691558	1.41145	0.917773	0.522612	0.339917	0.349062	0.688979	78.2
1233	2	15.11.2022	18:45:00	13.0519	0.13624	0.527441	1.23002	0.823184	0.37091	0.233141	0.160549	0.393689	78.2
1234	2	15.11.2022	19:21:00	21.4807	0.268704	0.797791	1.48778	1.19298	0.56378	0.265087	0.300552	0.565639	78.2
1235	2	15.11.2022	07:15:00	16.8641	0.258612	0.598976	1.35394	0.745518	0.480178	0.402001	0.394404	0.796406	78.2
1236	2	15.11.2022	08:15:00	5.24034	0	0	0	0	0	0	0	0	78.2
1237	3	16.11.2022	12:30:00	14.425	0.162415	0.403795	0.751532	0.543917	0.259861	0.201362	0.175914	0.377276	78.3
1238	3	16.11.2022	18:38:00	14.425	0.162415	0.403795	0.751532	0.543917	0.259861	0.201362	0.175914	0.377276	78.3
1239	3	16.11.2022	09:30:00	17.4881	0.262048	0.619963	1.37064	0.764296	0.490869	0.409005	0.404635	0.813639	78.3
1240	3	16.11.2022	09:52:00	2.31176	0	0	0	0	0	0	0	0	78.3
1241	1	14.09.2022	14:00:00	12.1272	0.0772231	0.255774	0.530837	0.38422	0.161001	0.0937367	0.088873	0.18261	81.1
1242	1	14.09.2022	17:00:00	1.06181	0.0083074	0.0236331	0.0578392	0.0219471	0.0213736	0.00670243	0.00901149	0.0157139	81.1
1243	1	14.09.2022	17:30:00	1.95984	0	0	0	0	0	0	0	0	81.1
1244	1	14.09.2022	18:15:00	1.95984	0	0	0	0	0	0	0	0	81.1
1245	1	14.09.2022	18:30:00	0.702967	0.00409573	0.0118916	0.0294126	0.0139655	0.00938655	0.00800723	0.00646931	0.0144765	81.1
1246	1	14.09.2022	18:45:00	2.01285	0	0	0	0	0	0	0	0	81.1
1247	1	14.09.2022	19:04:00	1.95984	0	0	0	0	0	0	0	0	81.1
1248	1	14.09.2022	19:10:00	18.5095	0.227276	0.749619	1.69774	0.994979	0.524472	0.300446	0.282715	0.583161	81.1
1249	1	14.09.2022	20:00:00	3.91968	0	0	0	0	0	0	0	0	81.1
1250	1	14.09.2022	07:00:00	13.1958	0.129433	0.301924	0.769696	0.253443	0.23956	0.201519	0.235957	0.437476	81.1
1251	2	15.09.2022	12:00:00	31.1861	0.244181	0.550821	1.64037	0.705555	0.597871	0.309939	0.29514	0.605079	81.2
1252	2	15.09.2022	14:00:00	1.84431	0.0275644	0.0737097	0.131249	0.0812968	0.0455812	0.0363236	0.0396912	0.0760148	81.2
1253	2	15.09.2022	15:15:00	1.45	0.0230366	0.0551136	0.0950783	0.100061	0.0354127	0.0259593	0.0210034	0.0469628	81.2
1254	2	15.09.2022	15:56:00	1.06181	0.0083074	0.0236331	0.0578392	0.0219471	0.0213736	0.00670243	0.00901149	0.0157139	81.2
1255	2	15.09.2022	16:40:00	1.72466	0	0	0	0	0	0	0	0	81.2
1256	2	15.09.2022	17:15:00	1.72466	0	0	0	0	0	0	0	0	81.2
1257	2	15.09.2022	19:00:00	13.0841	0.0991625	0.326164	0.593496	0.501378	0.199262	0.133344	0.105824	0.239168	81.2
1258	2	15.09.2022	06:30:00	1.06181	0.0083074	0.0236331	0.0578392	0.0219471	0.0213736	0.00670243	0.00901149	0.0157139	81.2
1259	2	15.09.2022	06:45:00	0.659748	0	0	0	0	0	0	0	0	81.2
1260	2	15.09.2022	07:30:00	34.5931	0.384121	0.878613	2.4028	0.875609	0.797091	0.563831	0.601065	1.1649	81.2
1261	2	15.09.2022	07:51:00	4.95509	0.0387679	0.110288	0.269916	0.10242	0.0997433	0.031278	0.0420536	0.0733317	81.2
1262	2	15.09.2022	09:10:00	1.97924	0	0	0	0	0	0	0	0	81.2
1263	3	16.09.2022	13:00:00	14.5246	0.122466	0.375133	0.637893	0.404892	0.203335	0.174769	0.191111	0.36588	81.3
1264	3	16.09.2022	15:30:00	1.88145	0	0	0	0	0	0	0	0	81.3
1265	3	16.09.2022	18:30:00	22.8671	0.116025	0.419379	0.802328	0.692434	0.299444	0.148793	0.142412	0.291205	81.3
1266	3	16.09.2022	19:20:00	5.27308	0.0378626	0.116062	0.189725	0.0804394	0.0617326	0.0432128	0.0633788	0.106592	81.3
1267	3	16.09.2022	20:10:00	0.530903	0.0041537	0.0118165	0.0289196	0.0109736	0.0106868	0.00335122	0.00450575	0.00785696	81.3
1268	3	16.09.2022	20:50:00	1.1759	0	0	0	0	0	0	0	0	81.3
1269	3	16.09.2022	07:30:00	11.9145	0.13638	0.320681	0.822696	0.267332	0.274781	0.201462	0.241739	0.443201	81.3
1270	4	17.09.2022	12:20:00	5.40128	0.0414852	0.109605	0.232483	0.105445	0.0970132	0.0571943	0.0623904	0.119585	81.4
1271	4	17.09.2022	13:05:00	1.06181	0.0083074	0.0236331	0.0578392	0.0219471	0.0213736	0.00670243	0.00901149	0.0157139	81.4
1272	4	17.09.2022	13:22:00	1.06181	0.0083074	0.0236331	0.0578392	0.0219471	0.0213736	0.00670243	0.00901149	0.0157139	81.4
1273	4	17.09.2022	14:00:00	23.8396	0.00802476	0.401534	0.815538	0.879622	0.378764	0.148782	0.257595	0.406377	81.4
1274	4	17.09.2022	14:03:00	1.06181	0.0083074	0.0236331	0.0578392	0.0219471	0.0213736	0.00670243	0.00901149	0.0157139	81.4
1275	4	17.09.2022	15:35:00	1.95984	0	0	0	0	0	0	0	0	81.4
1276	4	17.09.2022	15:55:00	1.95984	0	0	0	0	0	0	0	0	81.4
1277	4	17.09.2022	16:14:00	1.06181	0.0083074	0.0236331	0.0578392	0.0219471	0.0213736	0.00670243	0.00901149	0.0157139	81.4
1278	4	17.09.2022	18:30:00	25.317	0.178106	0.650045	1.47983	0.816891	0.445637	0.284581	0.238972	0.523552	81.4
1279	4	17.09.2022	06:57:00	0.659748	0	0	0	0	0	0	0	0	81.4
1280	4	17.09.2022	07:50:00	12.0898	0.152887	0.265367	0.525046	0.261169	0.24294	0.125189	0.167599	0.292788	81.4
1281	4	17.09.2022	09:22:00	0.659748	0	0	0	0	0	0	0	0	81.4
1282	1	21.09.2022	13:45:00	8.05898	0.109969	0.24276	0.567639	0.306459	0.198942	0.121265	0.165255	0.28652	82.1
1283	1	21.09.2022	16:00:00	5.63465	0.0555154	0.15138	0.184548	0.185477	0.0825594	0.052378	0.0480446	0.100423	82.1
1284	1	21.09.2022	20:45:00	2.50282	0.0191235	0.0455217	0.106727	0.0314585	0.0346044	0.0264086	0.0336937	0.0601024	82.1
1285	1	21.09.2022	21:15:00	1.1502	0.0124575	0.0381757	0.0962471	0.0410116	0.0335886	0.0239442	0.016824	0.0407682	82.1
1286	1	21.09.2022	09:15:00	20.5257	0.159871	0.375289	1.12579	0.494637	0.413083	0.211759	0.184029	0.395788	82.1
1287	2	22.09.2022	11:30:00	3.4082	0.0377331	0.100634	0.251028	0.16635	0.0781121	0.0582042	0.0825485	0.140753	82.2
1288	2	22.09.2022	14:00:00	8.14477	0.0834395	0.204376	0.498727	0.24385	0.159459	0.106489	0.156789	0.263277	82.2
1289	2	22.09.2022	19:20:00	12.2892	0.150234	0.416336	0.820916	0.567232	0.267639	0.157851	0.16695	0.324801	82.2
1290	2	22.09.2022	09:25:00	10.2246	0.113199	0.301901	0.753083	0.499049	0.234336	0.174613	0.247645	0.422258	82.2
1291	3	23.09.2022	13:45:00	14.0665	0.14666	0.326204	0.833992	0.326353	0.256108	0.183872	0.285659	0.469531	82.3
1292	3	23.09.2022	19:30:00	21.9415	0.0919055	0.318124	0.616105	0.432648	0.224355	0.172955	0.174589	0.347544	82.3
1293	3	23.09.2022	21:00:00	21.6258	0.0388521	0.471405	0.934066	0.891455	0.434079	0.230567	0.307722	0.53829	82.3
1294	3	23.09.2022	22:00:00	2.95	0.0468676	0.112128	0.193435	0.203573	0.0720465	0.0528138	0.0427311	0.0955449	82.3
1295	3	23.09.2022	09:30:00	13.5754	0.0639156	0.13175	0.286589	0.135422	0.102059	0.0711318	0.0907189	0.161851	82.3
1296	4	24.09.2022	13:15:00	26.3548	0.0987676	0.630692	1.28588	1.05054	0.5489	0.294521	0.397403	0.691924	82.4
1297	4	24.09.2022	19:00:00	11.5072	0.148282	0.456699	0.598979	0.563135	0.206583	0.154169	0.130492	0.284661	82.4
1298	4	24.09.2022	20:00:00	10.2632	0.019167	0.23256	0.460806	0.439785	0.214146	0.113747	0.15181	0.265556	82.4
1299	4	24.09.2022	21:00:00	6.58149	0.0350118	0.167206	0.297336	0.278559	0.11732	0.0787627	0.0707223	0.149485	82.4
1300	4	24.09.2022	09:30:00	6.58149	0.0350118	0.167206	0.297336	0.278559	0.11732	0.0787627	0.0707223	0.149485	82.4
1301	4	24.09.2022	09:45:00	0.737675	0.00704983	0.0190468	0.0618935	0.0250952	0.0215072	0.0638547	0.016929	0.0807837	82.4
1302	1	11.09.2022	10:30:00	12.2937	0.00152026	0.00449526	0.00766217	0.00544229	0.002381	0.00103117	0	0.00103117	83.1
1303	1	11.09.2022	12:00:00	6.26616	0.0723392	0.176337	0.382381	0.194546	0.135412	0.0858312	0.0711656	0.156997	83.1
1304	1	11.09.2022	13:42:00	9.02289	0.030473	0.0763156	0.187522	0.104664	0.0918173	0.0435487	0.0484766	0.0920254	83.1
1305	1	11.09.2022	19:15:00	5.10633	0.0268362	0.0794594	0.128082	0.125152	0.0472029	0.0419252	0.0294495	0.0713747	83.1
1306	1	11.09.2022	23:00:00	1.23318	0.00152026	0.00449526	0.00766217	0.00544229	0.002381	0.00103117	0	0.00103117	83.1
1307	2	12.09.2022	11:20:00	5.91449	0.0584104	0.17231	0.348777	0.129864	0.116719	0.0843052	0.0932288	0.177534	83.2
1308	2	12.09.2022	15:15:00	4.21275	0.0230213	0.0695189	0.138493	0.0763805	0.0505306	0.0275198	0.0267935	0.0543133	83.2
1309	2	12.09.2022	17:00:00	8.43647	0.0817212	0.162573	0.421757	0.153281	0.167669	0.107083	0.129157	0.23624	83.2
1310	2	12.09.2022	21:50:00	44.2171	0.389994	0.920748	2.72347	1.23113	1.00506	0.52469	0.458842	0.983532	83.2
1311	2	12.09.2022	08:05:00	9.27353	0.0293459	0.0812242	0.189551	0.103524	0.0644535	0.0492442	0.0735047	0.122749	83.2
1312	3	13.09.2022	12:20:00	1.49318	0.00469638	0.0126908	0.0201681	0.0115572	0.00792528	0.00482133	0.00410568	0.00892701	83.3
1313	3	13.09.2022	15:15:00	7.45654	0.023433	0.0569867	0.1196	0.0749309	0.0374398	0.0310993	0.0317886	0.0628879	83.3
1314	3	13.09.2022	16:20:00	5.88779	0.0466078	0.0941905	0.240356	0.090011	0.0948883	0.0601115	0.0712591	0.131371	83.3
1315	3	13.09.2022	19:15:00	8.14739	0.0450876	0.0896952	0.232693	0.0845687	0.0925073	0.0590803	0.0712591	0.130339	83.3
1316	3	13.09.2022	22:15:00	0.8424	0.00672923	0.0182651	0.0252969	0.0345007	0.01296	0.0137145	0.0148395	0.028554	83.3
1317	3	13.09.2022	22:45:00	8.61582	0.0958378	0.249372	0.583237	0.226311	0.189313	0.144093	0.172152	0.316245	83.3
1318	4	14.09.2022	10:20:00	5.06742	0.0375209	0.132822	0.261187	0.144946	0.102955	0.0576872	0.0599238	0.117611	83.4
1319	4	14.09.2022	12:15:00	10.5165	0.031365	0.0728129	0.180228	0.0951081	0.058617	0.0417175	0.0449414	0.086659	83.4
1320	4	14.09.2022	15:31:00	3.49278	0	0	0	0	0	0	0	0	83.4
1321	4	14.09.2022	20:45:00	1.11852	0.00504692	0.0136988	0.0189727	0.0258755	0.00972	0.0102859	0.0111296	0.0214155	83.4
1322	4	14.09.2022	23:00:00	45.8973	0.566104	1.19882	2.74921	1.19484	0.934557	0.694017	0.972587	1.6666	83.4
1323	1	18.09.2022	13:20:00	17.6696	0.252724	0.709432	1.42498	1.12039	0.491287	0.287303	0.273938	0.561242	84.1
1324	1	18.09.2022	18:15:00	15.9622	0.166993	0.535494	1.05655	0.76166	0.376183	0.236274	0.272224	0.508498	84.1
1325	1	18.09.2022	08:04:00	3.31493	0.00379983	0.0112357	0.0191513	0.0136028	0.00595121	0.00257737	0	0.00257737	84.1
1326	1	18.09.2022	09:45:00	9.6296	0	0	0	0	0	0	0	0	84.1
1327	2	19.09.2022	13:30:00	10.1074	0.137457	0.317875	0.76212	0.539565	0.261567	0.191607	0.116176	0.307783	84.2
1328	2	19.09.2022	15:15:00	1.015	0.0161256	0.0385795	0.0665548	0.0700429	0.0247889	0.0181715	0.0147024	0.0328739	84.2
1329	2	19.09.2022	16:00:00	1.1136	0.0138483	0.0288997	0.0774196	0.0226014	0.0250796	0.0199546	0.0238801	0.0438347	84.2
1330	2	19.09.2022	18:30:00	24.776	0.288243	1.08652	1.899	1.17939	0.616418	0.286947	0.316342	0.603288	84.2
1331	2	19.09.2022	08:45:00	14.5704	0.213891	0.447825	1.15109	0.574051	0.375168	0.285897	0.284612	0.570509	84.2
1332	2	19.09.2022	09:00:00	3.31493	0.00379983	0.0112357	0.0191513	0.0136028	0.00595121	0.00257737	0	0.00257737	84.2
1333	3	20.09.2022	10:30:00	12.4025	0.117741	0.26094	0.69375	0.312864	0.25181	0.144557	0.149465	0.294023	84.3
1334	3	20.09.2022	14:45:00	18.4454	0.137966	0.401942	0.764368	0.542266	0.231936	0.157964	0.14659	0.304554	84.3
1335	3	20.09.2022	16:40:00	0.768412	0	0	0	0	0	0	0	0	84.3
1336	3	20.09.2022	19:00:00	31.8253	0.354247	1.04699	2.03446	1.43936	0.713917	0.444819	0.474744	0.919563	84.3
1337	3	20.09.2022	07:15:00	3.31493	0.00379983	0.0112357	0.0191513	0.0136028	0.00595121	0.00257737	0	0.00257737	84.3
1338	3	20.09.2022	08:30:00	3.27497	0.00667461	0.0236834	0.0440053	0.0318016	0.0344113	0.00804195	0.00584618	0.0138881	84.3
1339	4	21.09.2022	10:30:00	18.5729	0.223643	0.5267	1.41028	0.710981	0.480247	0.307262	0.32404	0.631302	84.4
1340	4	21.09.2022	12:30:00	21.7085	0.219648	0.589714	1.11826	0.899086	0.386475	0.210439	0.236973	0.447412	84.4
1341	4	21.09.2022	14:45:00	0.7424	0.00923219	0.0192665	0.051613	0.0150676	0.0167197	0.0133031	0.0159201	0.0292232	84.4
1342	4	21.09.2022	17:00:00	7.46529	0.0916065	0.207529	0.526631	0.180978	0.168151	0.135541	0.159024	0.294565	84.4
1343	4	21.09.2022	18:00:00	0.768412	0	0	0	0	0	0	0	0	84.4
1344	4	21.09.2022	07:15:00	3.31493	0.00379983	0.0112357	0.0191513	0.0136028	0.00595121	0.00257737	0	0.00257737	84.4
1345	1	06.11.2022	11:20:00	0.31304	0.00119334	0.00738915	0.00913655	0.00751701	0.00467394	0.00228009	0.00281252	0.00509261	85.1
1346	1	06.11.2022	12:35:00	28.933	0.279755	0.807473	1.67146	1.0825	0.561822	0.335932	0.393669	0.729601	85.1
1347	1	06.11.2022	14:50:00	2.244	0.0296051	0.0882826	0.150165	0.105761	0.0467853	0.0196183	0	0.0196183	85.1
1348	1	06.11.2022	15:25:00	2.0896	0.0336171	0.0709745	0.172518	0.0896978	0.0615004	0.0444823	0.0388689	0.0833512	85.1
1349	1	06.11.2022	18:40:00	5.10565	0.0557406	0.16651	0.32825	0.20635	0.11511	0.096417	0.0868905	0.183308	85.1
1350	1	06.11.2022	21:35:00	2.65494	0.0262163	0.0607445	0.0908548	0.144117	0.0573997	0.0810492	0.0434854	0.124535	85.1
1351	1	06.11.2022	08:40:00	10.0504	0.0561127	0.146335	0.314608	0.191446	0.107015	0.0722704	0.0591317	0.131402	85.1
1352	2	07.11.2022	10:00:00	4.44707	0.059549	0.155137	0.35039	0.187579	0.117227	0.0665779	0.0718884	0.138466	85.2
1353	2	07.11.2022	12:40:00	3.42113	0.03735	0.111573	0.21995	0.138269	0.0771316	0.064606	0.0582226	0.122829	85.2
1354	2	07.11.2022	13:00:00	0.408	0.00285277	0.00850697	0.01447	0.0101912	0.00450827	0.00189044	0	0.00189044	85.2
1355	2	07.11.2022	15:35:00	4.01183	0.0435287	0.107874	0.281174	0.109288	0.0932948	0.0620293	0.0699021	0.131931	85.2
1356	2	07.11.2022	18:30:00	20.4752	0.20754	0.580644	1.21145	0.79495	0.433733	0.30076	0.207241	0.508001	85.2
1357	2	07.11.2022	18:50:00	0.51	0.0073134	0.0241669	0.0436402	0.0361594	0.0147847	0.00659427	0.00701109	0.0136054	85.2
1358	2	07.11.2022	23:00:00	0.97902	0	0	0	0	0	0	0	0	85.2
1359	2	07.11.2022	07:30:00	5.33853	0.0469145	0.122815	0.268514	0.162374	0.0949758	0.0733633	0.0707763	0.14414	85.2
1360	2	07.11.2022	09:10:00	3.22993	0.0178298	0.0531686	0.0904376	0.0636953	0.0281767	0.0118152	0	0.0118152	85.2
1361	3	08.11.2022	11:20:00	3.73181	0.050372	0.130931	0.29507	0.159303	0.0984144	0.0566994	0.0609679	0.117667	85.3
1362	3	08.11.2022	11:35:00	14.5275	0.138831	0.394336	0.804537	0.512519	0.286562	0.201366	0.137258	0.338624	85.3
1363	3	08.11.2022	13:55:00	0.408	0.00285277	0.00850697	0.01447	0.0101912	0.00450827	0.00189044	0	0.00189044	85.3
1364	3	08.11.2022	18:30:00	16.8115	0.164183	0.645311	1.27733	0.933581	0.448646	0.295121	0.244206	0.539326	85.3
1365	3	08.11.2022	22:10:00	2.0896	0.0336171	0.0709745	0.172518	0.0896978	0.0615004	0.0444823	0.0388689	0.0833512	85.3
1366	3	08.11.2022	07:35:00	8.0604	0.0763082	0.174546	0.362019	0.200622	0.131069	0.102931	0.114878	0.217809	85.3
1367	3	08.11.2022	09:15:00	3.22993	0.0178298	0.0531686	0.0904376	0.0636953	0.0281767	0.0118152	0	0.0118152	85.3
1368	4	09.11.2022	11:15:00	4.44707	0.059549	0.155137	0.35039	0.187579	0.117227	0.0665779	0.0718884	0.138466	85.4
1369	4	09.11.2022	14:00:00	11.3636	0.0785027	0.292967	0.551798	0.450143	0.200164	0.1211	0.0996847	0.220785	85.4
1370	4	09.11.2022	15:35:00	2.0896	0.0336171	0.0709745	0.172518	0.0896978	0.0615004	0.0444823	0.0388689	0.0833512	85.4
1371	4	09.11.2022	18:45:00	17.1132	0.086642	0.326329	0.629109	0.630576	0.244948	0.0896707	0.111084	0.200755	85.4
1372	4	09.11.2022	21:35:00	1.6848	0.0134585	0.0365301	0.0505938	0.0690013	0.02592	0.027429	0.029679	0.057108	85.4
1373	4	09.11.2022	07:35:00	10.3175	0.0589516	0.158408	0.329182	0.205465	0.113828	0.0815279	0.0707763	0.152304	85.4
1374	4	09.11.2022	09:40:00	3.22993	0.0178298	0.0531686	0.0904376	0.0636953	0.0281767	0.0118152	0	0.0118152	85.4
1375	1	28.09.2022	12:00:00	13.935	0.123564	0.488112	0.856519	0.533495	0.274283	0.163833	0.127755	0.291588	87.1
1376	1	28.09.2022	18:00:00	31.3579	0.14742	0.665778	1.33561	1.09249	0.519987	0.315023	0.363895	0.678917	87.1
1377	1	28.09.2022	08:00:00	13.0563	0.172586	0.476018	0.97915	0.515837	0.356731	0.308668	0.281995	0.590662	87.1
1378	2	29.09.2022	12:00:00	20.0933	0.229936	0.693529	1.15262	0.753117	0.480667	0.373093	0.288629	0.661722	87.2
1379	2	29.09.2022	15:00:00	2.33691	0.00784295	0.0189606	0.0437921	0.0212471	0.0151735	0.0111811	0.0129373	0.0241184	87.2
1380	2	29.09.2022	18:00:00	17.8829	0.172168	0.500672	0.850886	0.52437	0.340493	0.286902	0.241299	0.528201	87.2
1381	2	29.09.2022	08:00:00	19.1956	0.0726327	0.4082	0.770775	0.749792	0.334921	0.168523	0.215501	0.384024	87.2
1382	3	01.10.2022	12:00:00	11.2757	0.0994252	0.32331	0.461294	0.34327	0.178571	0.173584	0.131527	0.305111	87.3
1383	3	01.10.2022	15:00:00	25.8983	0.246302	0.734841	1.45937	0.800264	0.552227	0.395998	0.435485	0.831484	87.3
1384	3	01.10.2022	08:00:00	1.25544	0.00815066	0.0250333	0.0618589	0.0282445	0.0273589	0.0169972	0.0140869	0.0310841	87.3
1385	1	18.09.2022	10:01:00	2.0855	0.023543	0.0790946	0.139098	0.128404	0.0428992	0.0266596	0.0258802	0.0525398	88.1
1386	1	18.09.2022	10:22:00	8.64466	0.131312	0.308472	0.702243	0.400621	0.235554	0.177584	0.195245	0.372829	88.1
1387	1	18.09.2022	14:11:00	1.60683	0.000865792	0.0330254	0.0668318	0.0722863	0.0308877	0.0125872	0.0214228	0.03401	88.1
1388	1	18.09.2022	14:22:00	17.1561	0.115258	0.5175	0.935407	0.7396	0.343187	0.232711	0.245646	0.478356	88.1
1389	1	18.09.2022	15:53:00	2.8129	0.0223592	0.070302	0.137278	0.0827801	0.046233	0.0383318	0.036737	0.0750689	88.1
1390	1	18.09.2022	19:00:00	9.27159	0.058583	0.18588	0.286539	0.252848	0.110737	0.0867038	0.0839788	0.170683	88.1
1391	1	18.09.2022	20:36:00	2.58514	0.00904138	0.0201973	0.0528332	0.0267337	0.0172744	0.012838	0.0147408	0.0275788	88.1
1392	1	18.09.2022	07:46:00	1.58129	0.0173864	0.0557559	0.102353	0.0835359	0.0332154	0.0156251	0.0189992	0.0346242	88.1
1393	2	19.09.2022	10:09:00	6.25666	0.0792842	0.19786	0.489939	0.241145	0.18069	0.103944	0.120506	0.22445	88.2
1394	2	19.09.2022	13:20:00	6.33385	0.0359751	0.170778	0.438927	0.184712	0.113752	0.089002	0.0455902	0.134592	88.2
1395	2	19.09.2022	13:53:00	4.10338	0.0262073	0.0754606	0.153897	0.109618	0.0500684	0.0281499	0.0333804	0.0615303	88.2
1396	2	19.09.2022	17:34:00	5.87085	0.0693943	0.21343	0.390781	0.247493	0.146722	0.110111	0.0891321	0.199243	88.2
1397	2	19.09.2022	17:58:00	16.0642	0.134928	0.534199	1.05743	1.05127	0.405398	0.160291	0.182969	0.34326	88.2
1398	2	19.09.2022	20:11:00	1.56477	0	0.0308214	0.057929	0.0665489	0.0150857	0.0143805	0.00186721	0.0162477	88.2
1399	2	19.09.2022	07:26:00	1.58129	0.0173864	0.0557559	0.102353	0.0835359	0.0332154	0.0156251	0.0189992	0.0346242	88.2
1400	3	20.09.2022	10:40:00	13.8492	0.0154772	0.291642	0.589812	0.613269	0.265024	0.115486	0.1857	0.301185	88.3
1401	3	20.09.2022	11:37:00	15.6818	0.0625487	0.271889	0.548749	0.545365	0.204846	0.0740036	0.0884249	0.162428	88.3
1402	3	20.09.2022	15:12:00	1.58129	0.0173864	0.0557559	0.102353	0.0835359	0.0332154	0.0156251	0.0189992	0.0346242	88.3
1403	3	20.09.2022	15:30:00	8.93119	0.00501396	0.0425519	0.0715825	0.0738821	0.0316058	0.0148545	0.0243084	0.0391629	88.3
1404	3	20.09.2022	17:34:00	0.89856	0.011088	0.030096	0.025872	0.033048	0.029568	0.0184892	0.0200058	0.038495	88.3
1405	3	20.09.2022	18:09:00	1.98975	0.02783	0.0840559	0.158799	0.102208	0.0558996	0.0288407	0.0296594	0.0585001	88.3
1406	3	20.09.2022	19:30:00	10.7929	0.0728493	0.224513	0.421318	0.230366	0.1275	0.0789435	0.110071	0.189014	88.3
1407	3	20.09.2022	21:00:00	5.39645	0.0364246	0.112256	0.210659	0.115183	0.0637499	0.0394718	0.0550354	0.0945072	88.3
1408	3	20.09.2022	07:26:00	1.58129	0.0173864	0.0557559	0.102353	0.0835359	0.0332154	0.0156251	0.0189992	0.0346242	88.3
1409	4	21.09.2022	11:30:00	3.81505	0.032637	0.0963699	0.182386	0.0955966	0.0563136	0.0356821	0.0554928	0.0911748	88.4
1410	4	21.09.2022	12:00:00	1.58129	0.0173864	0.0557559	0.102353	0.0835359	0.0332154	0.0156251	0.0189992	0.0346242	88.4
1411	4	21.09.2022	15:30:00	17.8624	0.0100279	0.0851039	0.143165	0.147764	0.0632116	0.029709	0.0486168	0.0783258	88.4
1412	4	21.09.2022	18:10:00	5.6709	0.0600438	0.183786	0.36686	0.2298	0.121912	0.0720464	0.070843	0.142889	88.4
1413	4	21.09.2022	07:10:00	1.58129	0.0173864	0.0557559	0.102353	0.0835359	0.0332154	0.0156251	0.0189992	0.0346242	88.4
1414	4	21.09.2022	09:52:00	1.12008	0.0054285	0.0147345	0.0126665	0.0161797	0.014476	0.00905199	0.00979452	0.0188465	88.4
1415	1	25.09.2022	10:00:00	1.83372	0	0	0	0	0	0	0	0	90.1
1416	1	25.09.2022	11:45:00	15.2357	0.162227	0.419355	0.576848	0.382818	0.219589	0.238933	0.174254	0.413187	90.1
1417	1	25.09.2022	14:55:00	15.3312	0.0884558	0.335615	0.633598	0.357299	0.205409	0.208441	0.177905	0.386346	90.1
1418	1	25.09.2022	15:00:00	6.3565	0.0660137	0.209646	0.368075	0.200227	0.118836	0.086782	0.0641004	0.150882	90.1
1419	1	25.09.2022	15:10:00	28.56	0.343025	0.945476	2.10176	2.10176	0.715587	0.358005	0.355071	0.713076	90.1
1420	2	03.10.2022	14:10:00	9.82062	0.119021	0.298093	0.537038	0.393416	0.190264	0.153782	0.0959482	0.24973	90.2
1421	3	04.10.2022	16:06:00	17.9469	0.130939	0.424978	0.885141	0.616551	0.313201	0.19749	0.211107	0.408597	90.3
1422	3	04.10.2022	16:16:00	7.93703	0.0912729	0.233985	0.53653	0.186005	0.170457	0.128441	0.145635	0.274076	90.3
1423	3	04.10.2022	19:50:00	0.27027	0	0	0	0	0	0	0	0	90.3
1424	3	04.10.2022	22:50:00	3.6	0	0	0	0	0	0	0	0	90.3
1425	3	04.10.2022	23:10:00	5.28693	0.059214	0.158903	0.373894	0.111167	0.119689	0.0899017	0.100287	0.190189	90.3
1426	4	05.10.2022	14:00:00	6.84948	0.08335	0.185097	0.4439	0.172025	0.145918	0.115793	0.129343	0.245136	90.4
1427	4	05.10.2022	18:00:00	23.1797	0.241404	0.77944	1.62511	1.2002	0.595327	0.401841	0.394331	0.796172	90.4
1428	1	02.10.2022	10:00:00	0.397075	0.00586027	0.0187953	0.0344158	0.0283047	0.0111926	0.00515519	0.00630975	0.0114649	91.1
1429	1	02.10.2022	10:15:00	25.6802	0.0431265	0.581561	1.16598	1.20482	0.541556	0.208454	0.349822	0.558276	91.1
1430	1	02.10.2022	12:15:00	6.85733	0.0902122	0.220575	0.512231	0.254033	0.176542	0.109073	0.109849	0.218922	91.1
1431	1	02.10.2022	16:00:00	4.83763	0.0547736	0.151748	0.322337	0.156091	0.108555	0.0857926	0.0910665	0.176859	91.1
1432	1	02.10.2022	20:30:00	10.7301	0.0905242	0.216589	0.523423	0.23814	0.165682	0.129661	0.178035	0.307697	91.1
1433	2	03.10.2022	11:20:00	10.1045	0.0500297	0.159967	0.334172	0.287624	0.103717	0.0567055	0.0552702	0.111976	91.2
1434	2	03.10.2022	15:20:00	0.651372	0.0062573	0.0185022	0.031537	0.0224001	0.00980005	0.00424423	0	0.00424423	91.2
1435	2	03.10.2022	18:30:00	8.72739	0.0407296	0.117676	0.255339	0.159959	0.076637	0.0507041	0.0564192	0.107123	91.2
1436	2	03.10.2022	19:45:00	0.751777	0.00888728	0.0280399	0.0566352	0.0333792	0.0170155	0.0146142	0.0153789	0.029993	91.2
1437	2	03.10.2022	08:35:00	11.1341	0.0905242	0.216589	0.523423	0.23814	0.165682	0.129661	0.178035	0.307697	91.2
1438	2	03.10.2022	09:10:00	0.397075	0.00586027	0.0187953	0.0344158	0.0283047	0.0111926	0.00515519	0.00630975	0.0114649	91.2
1439	3	04.10.2022	10:30:00	27.8371	0.0502429	0.594037	1.16875	1.18221	0.538637	0.204466	0.311457	0.515923	91.3
1440	3	04.10.2022	14:15:00	7.78061	0.047653	0.156189	0.290361	0.174174	0.12307	0.110994	0.079484	0.190478	91.3
1441	3	04.10.2022	16:05:00	0.50882	0.00339333	0.0143274	0.0299116	0.0228915	0.0387091	0.00614735	0.00673476	0.0128821	91.3
1442	3	04.10.2022	19:15:00	11.9772	0.0370549	0.117268	0.229206	0.170022	0.0673078	0.0361591	0.0271987	0.0633578	91.3
1443	3	04.10.2022	21:30:00	4.18033	0	0	0	0	0	0	0	0	91.3
1444	3	04.10.2022	07:30:00	0.397075	0.00586027	0.0187953	0.0344158	0.0283047	0.0111926	0.00515519	0.00630975	0.0114649	91.3
1445	4	05.10.2022	12:15:00	7.78061	0.047653	0.156189	0.290361	0.174174	0.12307	0.110994	0.079484	0.190478	91.4
1446	4	05.10.2022	14:45:00	3.76915	0	0	0	0	0	0	0	0	91.4
1447	4	05.10.2022	17:50:00	9.13103	0.0500297	0.159967	0.334172	0.287624	0.103717	0.0567055	0.0552702	0.111976	91.4
1448	4	05.10.2022	19:20:00	0.550514	0.006508	0.0205331	0.041473	0.024443	0.0124602	0.0107017	0.0112617	0.0219634	91.4
1449	4	05.10.2022	09:05:00	28.4457	0.135797	0.745855	1.553	1.33269	0.642869	0.313452	0.4815	0.794952	91.4
1450	1	13.11.2022	13:00:00	56.8003	0.68929	2.01965	4.07944	2.95193	1.36477	0.734153	0.849693	1.58385	92.1
1451	1	13.11.2022	14:00:00	6.08121	0.0589066	0.117186	0.304012	0.110488	0.12086	0.0771879	0.0930995	0.170287	92.1
1452	1	13.11.2022	16:00:00	25.6569	0.0112347	0.411026	0.831716	0.891113	0.383791	0.150959	0.257595	0.408555	92.1
1453	1	13.11.2022	18:15:00	18.1621	0.171323	0.365927	0.881884	0.406488	0.317331	0.199982	0.23131	0.431292	92.1
1454	1	13.11.2022	20:30:00	6.60371	0.0489606	0.102629	0.218721	0.0949975	0.0609282	0.052206	0.044986	0.0971921	92.1
1455	1	13.11.2022	07:45:00	6.96121	0.0824338	0.196805	0.498038	0.174079	0.152846	0.123651	0.149411	0.273062	92.1
1456	2	14.11.2022	10:40:00	8.5272	0.122928	0.274607	0.71833	0.363477	0.234865	0.174547	0.200418	0.374966	92.2
1457	2	14.11.2022	12:00:00	0.96408	0.00642947	0.0271466	0.0566746	0.0433734	0.0733436	0.0116476	0.0127606	0.0244082	92.2
1458	2	14.11.2022	13:30:00	49.7971	0.523218	1.68036	3.37269	2.55621	1.10835	0.586232	0.65264	1.23887	92.2
1459	2	14.11.2022	15:30:00	17.96	0.169384	0.361256	0.867204	0.400089	0.311931	0.197333	0.229181	0.426515	92.2
1460	2	14.11.2022	21:15:00	34.3681	0.0973464	0.353722	0.661308	0.466445	0.259996	0.184894	0.200706	0.3856	92.2
1461	3	15.11.2022	13:45:00	11.7554	0.131422	0.305257	0.839487	0.295599	0.275734	0.193709	0.212046	0.405755	92.3
1462	3	15.11.2022	17:40:00	34.3681	0.0973464	0.353722	0.661308	0.466445	0.259996	0.184894	0.200706	0.3856	92.3
1463	3	15.11.2022	22:00:00	25.6569	0.0112347	0.411026	0.831716	0.891113	0.383791	0.150959	0.257595	0.408555	92.3
1464	3	15.11.2022	09:30:00	8.5272	0.122928	0.274607	0.71833	0.363477	0.234865	0.174547	0.200418	0.374966	92.3
1465	4	16.11.2022	12:10:00	8.5272	0.122928	0.274607	0.71833	0.363477	0.234865	0.174547	0.200418	0.374966	92.4
1466	4	16.11.2022	15:15:00	32.7292	0.0755134	0.310821	0.564775	0.434748	0.262656	0.161302	0.172925	0.334226	92.4
1467	4	16.11.2022	20:30:00	34.3944	0.105805	0.627545	1.39228	1.06514	0.556917	0.294341	0.429195	0.723536	92.4
1468	1	11.09.2022	10:30:00	2.98144	0.0297995	0.103801	0.150963	0.110747	0.0892398	0.0530188	0.0374673	0.0904861	93.1
1469	1	11.09.2022	11:30:00	5.76144	0	0	0	0	0	0	0	0	93.1
1470	1	11.09.2022	12:45:00	11.5862	0.111955	0.273463	0.55531	0.348689	0.201524	0.12763	0.15163	0.27926	93.1
1471	1	11.09.2022	17:12:00	4.112	0.0354876	0.123905	0.236254	0.1596	0.134285	0.0601047	0.0642318	0.124337	93.1
1472	1	11.09.2022	19:00:00	17.9578	0.0174686	0.0516664	0.0921402	0.0750856	0.0293626	0.0227847	0.0213519	0.0441366	93.1
1473	1	11.09.2022	09:40:00	2.93882	0.0233653	0.0521132	0.136307	0.0797943	0.0398728	0.0326783	0.0494902	0.0821685	93.1
1474	2	12.09.2022	10:45:00	5.24238	0.0523092	0.152431	0.228234	0.172212	0.120783	0.0779909	0.063838	0.141829	93.2
1475	2	12.09.2022	10:55:00	11.4636	0.101434	0.234462	0.50142	0.261659	0.174212	0.104984	0.107094	0.212078	93.2
1476	2	12.09.2022	13:28:00	15.4808	0.119897	0.445137	0.822005	0.863863	0.290517	0.123827	0.176943	0.30077	93.2
1477	2	12.09.2022	15:30:00	0.8424	0.00672923	0.0182651	0.0252969	0.0345007	0.01296	0.0137145	0.0148395	0.028554	93.2
1478	2	12.09.2022	18:00:00	15.4808	0.119897	0.445137	0.822005	0.863863	0.290517	0.123827	0.176943	0.30077	93.2
1479	2	12.09.2022	07:00:00	3.84585	0.024932	0.0567457	0.144204	0.0854028	0.0423265	0.033741	0.0494902	0.0832312	93.2
1480	3	13.09.2022	10:37:00	8.31759	0.0240004	0.085551	0.169017	0.0930024	0.0670491	0.0377707	0.0399492	0.0777199	93.3
1481	3	13.09.2022	12:52:00	16.1126	0.124944	0.458836	0.840978	0.889739	0.300237	0.134112	0.188073	0.322185	93.3
1482	3	13.09.2022	14:30:00	4.16112	0.0462126	0.126786	0.188078	0.154512	0.0911273	0.0684272	0.0604376	0.128865	93.3
1483	3	13.09.2022	17:27:00	4.79577	0.0442448	0.0948776	0.231125	0.106226	0.0832825	0.0519511	0.0593781	0.111329	93.3
1484	3	13.09.2022	06:25:00	5.06684	0.039242	0.145693	0.269041	0.282741	0.095086	0.0405283	0.0579132	0.0984415	93.3
1485	3	13.09.2022	06:57:00	3.84585	0.024932	0.0567457	0.144204	0.0854028	0.0423265	0.033741	0.0494902	0.0832312	93.3
1486	4	14.09.2022	10:00:00	5.76144	0	0	0	0	0	0	0	0	93.4
1487	4	14.09.2022	11:20:00	5.42757	0.0492918	0.108576	0.250098	0.132102	0.0930025	0.062237	0.0705078	0.132745	93.4
1488	4	14.09.2022	12:40:00	15.4808	0.119897	0.445137	0.822005	0.863863	0.290517	0.123827	0.176943	0.30077	93.4
1489	4	14.09.2022	14:00:00	3.52932	0.0411657	0.113087	0.169106	0.128636	0.0814073	0.0581414	0.049308	0.107449	93.4
1490	4	14.09.2022	15:40:00	4.79577	0.0442448	0.0948776	0.231125	0.106226	0.0832825	0.0519511	0.0593781	0.111329	93.4
1491	4	14.09.2022	18:46:00	19.6175	0.158569	0.535071	1.01361	0.975429	0.359901	0.168516	0.231639	0.400155	93.4
1492	4	14.09.2022	06:50:00	3.84585	0.024932	0.0567457	0.144204	0.0854028	0.0423265	0.033741	0.0494902	0.0832312	93.4
1493	1	06.11.2022	10:10:00	7.17617	0	0	0	0	0	0	0	0	94.1
1494	1	06.11.2022	13:00:00	15.0304	0.127201	0.288857	0.649003	0.331428	0.209712	0.156937	0.179938	0.336874	94.1
1495	1	06.11.2022	15:00:00	0.504417	0.00176417	0.00394094	0.0103089	0.00521634	0.00337061	0.00250497	0.00287625	0.00538122	94.1
1496	1	06.11.2022	18:20:00	0.62608	0.00238669	0.0147783	0.0182731	0.015034	0.00934787	0.00456018	0.00562504	0.0101852	94.1
1497	1	06.11.2022	18:30:00	6.18126	0.0671343	0.199223	0.386133	0.245937	0.135657	0.113398	0.102304	0.215701	94.1
1498	1	06.11.2022	09:30:00	10.5149	0.0354191	0.0905482	0.209644	0.0836606	0.0658259	0.0481958	0.0565975	0.104793	94.1
1499	2	07.11.2022	10:30:00	1.06393	0.00399665	0.0112027	0.0306799	0.0231753	0.00955907	0.00939904	0.00124571	0.0106447	94.2
1500	2	07.11.2022	11:45:00	2.33691	0.00784295	0.0189606	0.0437921	0.0212471	0.0151735	0.0111811	0.0129373	0.0241184	94.2
1501	2	07.11.2022	12:30:00	2.55616	0.0240004	0.085551	0.169017	0.0930024	0.0670491	0.0377707	0.0399492	0.0777199	94.2
1502	2	07.11.2022	14:20:00	15.5313	0.170249	0.327956	0.857018	0.268884	0.278459	0.209205	0.287115	0.49632	94.2
1503	2	07.11.2022	14:45:00	1.27808	0.0120002	0.0427755	0.0845084	0.0465012	0.0335246	0.0188853	0.0199746	0.03886	94.2
1504	2	07.11.2022	18:00:00	19.2523	0.152153	0.475951	0.887233	0.605717	0.29475	0.210797	0.20623	0.417028	94.2
1505	2	07.11.2022	18:50:00	0.31304	0.00119334	0.00738915	0.00913655	0.00751701	0.00467394	0.00228009	0.00281252	0.00509261	94.2
1506	2	07.11.2022	07:20:00	8.30233	0.00971554	0.0361162	0.0494988	0.0425264	0.0199717	0.0213188	0.0233928	0.0447116	94.2
1507	2	07.11.2022	09:50:00	1.27808	0.0120002	0.0427755	0.0845084	0.0465012	0.0335246	0.0188853	0.0199746	0.03886	94.2
1508	3	08.11.2022	10:40:00	6.74328	0.0628134	0.157368	0.378843	0.138594	0.119084	0.0909485	0.113195	0.204143	94.3
1509	3	08.11.2022	12:40:00	0.31304	0.00119334	0.00738915	0.00913655	0.00751701	0.00467394	0.00228009	0.00281252	0.00509261	94.3
1510	3	08.11.2022	14:00:00	1.2768	0	0	0	0	0	0	0	0	94.3
1511	3	08.11.2022	15:30:00	19.7029	0.121021	0.414666	0.648421	0.524792	0.205654	0.122074	0.117688	0.239762	94.3
1512	3	08.11.2022	18:00:00	85.6071	0.842561	3.15465	5.78215	4.64561	2.12449	1.29224	1.0966	2.38884	94.3
1513	3	08.11.2022	07:30:00	29.5161	0.334401	0.945408	2.13372	1.38638	0.741309	0.499058	0.527404	1.02646	94.3
1514	3	08.11.2022	09:00:00	0.3328	0.00149333	0.0111467	0.0165511	0.0154133	0.00199111	0.00304348	0.00296383	0.00600731	94.3
1515	4	09.11.2022	11:00:00	1.4802	0.0131708	0.0407531	0.0827203	0.0526085	0.0288763	0.0159661	0.0164259	0.032392	94.4
1516	4	09.11.2022	12:00:00	1.4802	0.0131708	0.0407531	0.0827203	0.0526085	0.0288763	0.0159661	0.0164259	0.032392	94.4
1517	4	09.11.2022	13:00:00	2.67608	0.0171674	0.0519558	0.1134	0.0757839	0.0384353	0.0253651	0.0176716	0.0430367	94.4
1518	4	09.11.2022	14:00:00	3.7665	0	0	0	0	0	0	0	0	94.4
1519	4	09.11.2022	15:25:00	2.87937	0.0235439	0.0491333	0.131623	0.0384252	0.0426385	0.0339254	0.0405993	0.0745247	94.4
1520	4	09.11.2022	18:00:00	15.8482	0.0694362	0.237818	0.416495	0.416427	0.164951	0.0752335	0.0769514	0.152185	94.4
1521	4	09.11.2022	07:30:00	8.30233	0.00971554	0.0361162	0.0494988	0.0425264	0.0199717	0.0213188	0.0233928	0.0447116	94.4
1522	1	21.09.2022	14:00:00	2.94305	0.0252227	0.086064	0.19796	0.123411	0.0715406	0.0443236	0.0343246	0.0786482	97.1
1523	1	21.09.2022	20:00:00	19.0697	0.275864	0.743455	1.4891	1.07811	0.518118	0.268758	0.323426	0.592184	97.1
1524	1	21.09.2022	08:00:00	8.18496	0.0583075	0.12019	0.261443	0.12354	0.0931039	0.0648906	0.0827591	0.14765	97.1
1525	2	22.09.2022	15:00:00	2.94305	0.0252227	0.086064	0.19796	0.123411	0.0715406	0.0443236	0.0343246	0.0786482	97.2
1526	2	22.09.2022	08:00:00	8.18496	0.0583075	0.12019	0.261443	0.12354	0.0931039	0.0648906	0.0827591	0.14765	97.2
1527	3	23.09.2022	15:00:00	2.94305	0.0252227	0.086064	0.19796	0.123411	0.0715406	0.0443236	0.0343246	0.0786482	97.3
1528	3	23.09.2022	18:00:00	5.84083	0.0754819	0.183188	0.393078	0.202404	0.144919	0.102047	0.10651	0.208557	97.3
1529	3	23.09.2022	08:30:00	8.23098	0.0759789	0.162728	0.395119	0.181738	0.14233	0.0890652	0.102152	0.191217	97.3
1530	4	24.09.2022	12:30:00	8.18496	0.0583075	0.12019	0.261443	0.12354	0.0931039	0.0648906	0.0827591	0.14765	97.4
1531	4	24.09.2022	17:00:00	8.55883	0.097108	0.232213	0.614467	0.226655	0.196969	0.14322	0.163008	0.306228	97.4
1532	1	23.10.2022	11:50:00	48.0791	0.551636	1.73492	3.22621	2.72035	1.1057	0.542268	0.556802	1.09907	98.1
1533	1	23.10.2022	14:00:00	2.88969	0	0	0	0	0	0	0	0	98.1
1534	1	23.10.2022	17:30:00	14.5479	0.123738	0.509499	0.913366	0.901724	0.32304	0.205003	0.20855	0.413553	98.1
1535	1	23.10.2022	19:35:00	1.28934	0.0160337	0.0334605	0.0896373	0.0261681	0.0290374	0.0231037	0.0276487	0.0507524	98.1
1536	2	24.10.2022	00:35:00	9.12912	0.0945707	0.216519	0.56056	0.174027	0.173125	0.143381	0.1716	0.314981	98.2
1537	2	24.10.2022	12:00:00	12.6602	0	0	0	0	0	0	0	0	98.2
1538	2	24.10.2022	13:10:00	20.6975	0.170591	0.540086	0.583011	0.429935	0.263533	0.229071	0.136816	0.365887	98.2
1539	2	24.10.2022	15:58:00	0.26312	0.000821901	0.00669262	0.0112326	0.00769903	0.00454002	0.00406803	0.0107195	0.0147876	98.2
1540	2	24.10.2022	18:35:00	0.593445	0.00395769	0.0167103	0.0348863	0.0266987	0.045147	0.00716975	0.00785486	0.0150246	98.2
1541	2	24.10.2022	19:25:00	39.1894	0.553631	1.4697	2.90885	2.34496	1.05808	0.506772	0.542072	1.04884	98.2
1542	2	24.10.2022	22:05:00	1.28934	0.0160337	0.0334605	0.0896373	0.0261681	0.0290374	0.0231037	0.0276487	0.0507524	98.2
1543	2	24.10.2022	22:30:00	9.12912	0.0945707	0.216519	0.56056	0.174027	0.173125	0.143381	0.1716	0.314981	98.2
1544	3	25.10.2022	10:00:00	12.6602	0	0	0	0	0	0	0	0	98.3
1545	3	25.10.2022	11:50:00	2.1215	0.02259	0.0493478	0.127476	0.0397257	0.0410739	0.0328319	0.0374512	0.0702831	98.3
1546	3	25.10.2022	16:45:00	20.6975	0.170591	0.540086	0.583011	0.429935	0.263533	0.229071	0.136816	0.365887	98.3
1547	3	25.10.2022	20:30:00	9.83677	0.129626	0.313929	0.694767	0.219119	0.212418	0.115582	0.18134	0.296922	98.3
1548	3	25.10.2022	22:00:00	1.28934	0.0160337	0.0334605	0.0896373	0.0261681	0.0290374	0.0231037	0.0276487	0.0507524	98.3
1549	4	26.10.2022	14:00:00	18.3447	0.220736	0.492589	1.36287	0.669399	0.517487	0.309482	0.284069	0.593551	98.4
1550	4	26.10.2022	14:30:00	12.6602	0	0	0	0	0	0	0	0	98.4
1551	4	26.10.2022	20:30:00	21.0011	0.225402	0.758632	1.65889	1.12162	0.535496	0.382365	0.406243	0.788608	98.4
1552	4	26.10.2022	22:50:00	1.28934	0.0160337	0.0334605	0.0896373	0.0261681	0.0290374	0.0231037	0.0276487	0.0507524	98.4
1553	4	26.10.2022	09:30:00	12.6602	0	0	0	0	0	0	0	0	98.4
1554	1	26.09.2022	11:15:00	0.288179	0.000574716	0.00623977	0.00938702	0.0111659	0.00421458	0.0011713	0.00114064	0.00231194	102.1
1555	1	26.09.2022	13:45:00	10.0509	0.0943768	0.345509	0.63526	0.484165	0.238991	0.130472	0.112436	0.242909	102.1
1556	1	26.09.2022	15:45:00	2.72777	0.0265301	0.0999503	0.132842	0.102965	0.0565318	0.0392459	0.0425443	0.0817902	102.1
1557	1	26.09.2022	18:00:00	11.116	0.0907253	0.260752	0.620252	0.246475	0.228462	0.0755838	0.102507	0.178091	102.1
1558	1	26.09.2022	19:00:00	0.884838	0	0	0	0	0	0	0	0	102.1
1559	1	26.09.2022	09:30:00	7.84182	0.0502329	0.113529	0.260413	0.123151	0.0869986	0.0657796	0.0859528	0.151732	102.1
1560	2	27.09.2022	10:15:00	0.351	0.0007	0.0076	0.0114333	0.0136	0.00513333	0.00142663	0.00138929	0.00281593	102.2
1561	2	27.09.2022	11:40:00	0.386152	0.00410384	0.0174511	0.0210664	0.0202652	0.00984922	0.0133821	0.0168328	0.030215	102.2
1562	2	27.09.2022	12:20:00	5.47015	0.0648843	0.196873	0.329903	0.299324	0.135862	0.0901882	0.0722183	0.162406	102.2
1563	2	27.09.2022	12:45:00	3.53935	0	0	0	0	0	0	0	0	102.2
1564	2	27.09.2022	18:00:00	2.25	0.0357465	0.0855211	0.147535	0.155268	0.0549507	0.0402817	0.0325915	0.0728732	102.2
1565	2	27.09.2022	19:00:00	19.9803	0.219949	0.691705	1.41315	1.35874	0.520533	0.242812	0.297043	0.539855	102.2
1566	2	27.09.2022	20:00:00	0.830506	0	0	0	0	0	0	0	0	102.2
1567	2	27.09.2022	08:35:00	4.66973	0.0252541	0.0667288	0.139686	0.0792674	0.0480028	0.0316516	0.028786	0.0604376	102.2
1568	3	28.09.2022	11:10:00	22.9393	0.0258902	0.0968874	0.195829	0.107314	0.0779715	0.0390819	0.0379514	0.0770333	102.3
1569	3	28.09.2022	13:00:00	12.7502	0.0265301	0.0999503	0.132842	0.102965	0.0565318	0.0392459	0.0425443	0.0817902	102.3
1570	3	28.09.2022	14:00:00	0.351	0.0007	0.0076	0.0114333	0.0136	0.00513333	0.00142663	0.00138929	0.00281593	102.3
1571	3	28.09.2022	18:00:00	2.25	0.0357465	0.0855211	0.147535	0.155268	0.0549507	0.0402817	0.0325915	0.0728732	102.3
1572	3	28.09.2022	19:30:00	19.9803	0.219949	0.691705	1.41315	1.35874	0.520533	0.242812	0.297043	0.539855	102.3
1573	3	28.09.2022	20:15:00	0.884838	0	0	0	0	0	0	0	0	102.3
1574	3	28.09.2022	08:30:00	1.40573	0.0182141	0.0459122	0.104204	0.0540654	0.0369769	0.0268765	0.028786	0.0556625	102.3
1575	4	29.09.2022	11:30:00	0.648	0.00188885	0.0108087	0.0166722	0.00679667	0.00521797	0.0082607	0.00554793	0.0138086	102.4
1576	4	29.09.2022	12:00:00	0.351	0.0007	0.0076	0.0114333	0.0136	0.00513333	0.00142663	0.00138929	0.00281593	102.4
1577	4	29.09.2022	13:45:00	2.72777	0.0265301	0.0999503	0.132842	0.102965	0.0565318	0.0392459	0.0425443	0.0817902	102.4
1578	4	29.09.2022	14:00:00	2.65451	0	0	0	0	0	0	0	0	102.4
1579	4	29.09.2022	15:30:00	0.450824	0.00479115	0.0203738	0.0245946	0.0236592	0.0114988	0.0156233	0.019652	0.0352753	102.4
1580	4	29.09.2022	17:45:00	2.25	0.0357465	0.0855211	0.147535	0.155268	0.0549507	0.0402817	0.0325915	0.0728732	102.4
1581	4	29.09.2022	18:15:00	6.94694	0.0631845	0.257962	0.510817	0.504209	0.196284	0.0909532	0.0872466	0.1782	102.4
1582	4	29.09.2022	19:00:00	2.96361	0.043466	0.13939	0.255882	0.20884	0.0830385	0.0390627	0.0474979	0.0865606	102.4
1583	4	29.09.2022	08:30:00	1.89524	0.0182141	0.0459122	0.104204	0.0540654	0.0369769	0.0268765	0.028786	0.0556625	102.4
1584	1	21.09.2022	12:00:00	0.37	0	0	0	0	0	0	0	0	103.1
1585	1	21.09.2022	14:00:00	8.56411	0.0922468	0.502324	0.674155	0.607728	0.2282	0.132158	0.166661	0.298819	103.1
1586	1	21.09.2022	14:40:00	0.7831	0.00513293	0.0144257	0.0280821	0.0176571	0.00894307	0.00778464	0.00567936	0.013464	103.1
1587	1	21.09.2022	17:10:00	0.970217	0	0	0	0	0	0	0	0	103.1
1588	1	21.09.2022	20:00:00	2.48671	0.0432488	0.084058	0.207226	0.0963948	0.0388077	0.0389626	0.0407199	0.0796825	103.1
1589	1	21.09.2022	07:40:00	1.70005	0.0132026	0.0306456	0.076824	0.0374449	0.0273576	0.0187533	0.0159541	0.0347074	103.1
1590	1	21.09.2022	08:30:00	0.592	0	0	0	0	0	0	0	0	103.1
1591	1	21.09.2022	09:20:00	0.592	0	0	0	0	0	0	0	0	103.1
1592	1	21.09.2022	09:30:00	5.58284	0.0617847	0.138366	0.32614	0.165676	0.119037	0.0844398	0.0705612	0.155001	103.1
1593	2	22.09.2022	10:30:00	5.18064	0.04612	0.158503	0.304853	0.175654	0.116565	0.0633618	0.0599238	0.123286	103.2
1594	2	22.09.2022	13:00:00	23.5971	0.118757	0.433524	0.544177	0.399524	0.160776	0.194023	0.159728	0.353751	103.2
1595	2	22.09.2022	13:35:00	2.25452	0.0182464	0.0496441	0.0928438	0.0619226	0.0289944	0.0178575	0.0117898	0.0296473	103.2
1596	2	22.09.2022	16:30:00	1.84419	0.017633	0.0457174	0.105577	0.0431998	0.0415448	0.0130353	0.0168053	0.0298407	103.2
1597	2	22.09.2022	18:45:00	0.395662	0.00536117	0.012831	0.0273904	0.0169745	0.00856435	0.00734441	0.00778326	0.0151277	103.2
1598	2	22.09.2022	07:00:00	11.4253	0.158451	0.345704	0.724957	0.342024	0.288171	0.277928	0.162428	0.440356	103.2
1599	3	23.09.2022	12:10:00	7.09344	0.0326929	0.125851	0.202847	0.125201	0.0523172	0.0316119	0.00746875	0.0390806	103.3
1600	3	23.09.2022	12:40:00	1.06094	0.0102557	0.0327937	0.0716001	0.0424737	0.026529	0.0188027	0.0171507	0.0359534	103.3
1601	3	23.09.2022	15:00:00	1.61792	0.0121601	0.0362615	0.0616794	0.0434409	0.0192168	0.00805812	0	0.00805812	103.3
1602	3	23.09.2022	18:00:00	3.08355	0.0310497	0.0736779	0.211254	0.0985296	0.0843658	0.0389156	0.0342144	0.0731301	103.3
1603	3	23.09.2022	06:30:00	17.8857	0.182802	0.420355	1.03357	0.533706	0.402053	0.243977	0.194049	0.438025	103.3
1604	3	23.09.2022	07:30:00	0.536349	0.00932816	0.0181302	0.0446959	0.020791	0.00837028	0.0084037	0.00878271	0.0171864	103.3
1605	3	23.09.2022	09:00:00	1.38679	0.010423	0.0310813	0.0528681	0.037235	0.0164715	0.00690696	0	0.00690696	103.3
1606	4	24.09.2022	12:30:00	11.7636	0.0257525	0.150472	0.420158	0.133201	0.0946639	0.0657338	0.0533249	0.119059	103.4
1607	4	24.09.2022	13:15:00	0.763502	0.00933171	0.0252697	0.0575861	0.0290097	0.020369	0.0169196	0.0153168	0.0322364	103.4
1608	4	24.09.2022	15:00:00	0.518	0	0	0	0	0	0	0	0	103.4
1609	4	24.09.2022	17:30:00	4.89681	0.0409099	0.104555	0.317519	0.146682	0.118072	0.056675	0.0458361	0.102511	103.4
1610	4	24.09.2022	19:00:00	0.518	0	0	0	0	0	0	0	0	103.4
1611	4	24.09.2022	06:20:00	7.06687	0.0381152	0.116659	0.210727	0.179886	0.124766	0.0581525	0.0582235	0.116376	103.4
1612	4	24.09.2022	09:00:00	0.682626	0.0118722	0.0230747	0.0568856	0.0264613	0.0106531	0.0106956	0.011178	0.0218736	103.4
1613	1	30.10.2022	11:00:00	2.44854	0.00744382	0.0229079	0.0234394	0.0217639	0.0110932	0.0106715	0.00662556	0.017297	104.1
1614	1	30.10.2022	13:30:00	54.9544	0.04949	1.11452	2.25262	2.41168	1.02778	0.452786	0.72708	1.17987	104.1
1615	1	30.10.2022	16:30:00	19.3652	0.432889	0.79767	1.55413	1.04977	0.582951	0.596121	0.431171	1.02729	104.1
1616	1	30.10.2022	08:00:00	9.07279	0.0630332	0.250481	0.496104	0.480989	0.190358	0.0917984	0.0859304	0.177729	104.1
1617	2	31.10.2022	13:30:00	4.32101	0.0955254	0.182208	0.339211	0.238522	0.134049	0.152806	0.128336	0.281142	104.2
1618	2	31.10.2022	18:00:00	35.9471	0.0767237	0.731313	1.42339	1.50822	0.622018	0.288406	0.401492	0.689898	104.2
1619	2	31.10.2022	19:00:00	0.52624	0.0016438	0.0133852	0.0224653	0.0153981	0.00908005	0.00813606	0.021439	0.0295751	104.2
1620	2	31.10.2022	07:30:00	6.42179	0.0569629	0.194909	0.368538	0.334354	0.132598	0.0704499	0.0622702	0.13272	104.2
1621	2	31.10.2022	09:00:00	0.26312	0.000821901	0.00669262	0.0112326	0.00769903	0.00454002	0.00406803	0.0107195	0.0147876	104.2
1622	3	01.11.2022	11:30:00	5.6588	0.0189822	0.0604045	0.103839	0.0754612	0.0508053	0.0142246	0.00783555	0.0220602	104.3
1623	3	01.11.2022	17:00:00	35.5429	0.13618	0.799265	1.53973	1.51282	0.643369	0.321153	0.418834	0.739987	104.3
1624	3	01.11.2022	20:00:00	3.12412	0.0509753	0.126963	0.205473	0.145039	0.0652253	0.0507062	0.0480819	0.0987881	104.3
1625	3	01.11.2022	08:00:00	35.7048	0.0767237	0.731313	1.42339	1.50822	0.622018	0.288406	0.401492	0.689898	104.3
1626	4	02.11.2022	12:00:00	25.4287	0.338016	0.955199	1.58318	1.37718	0.594306	0.309201	0.321564	0.630765	104.4
1627	4	02.11.2022	16:30:00	6.70784	0.136263	0.237904	0.479864	0.320707	0.198998	0.188854	0.141384	0.330237	104.4
1628	4	02.11.2022	18:00:00	8.33862	0.132179	0.248778	0.599865	0.285703	0.201234	0.163921	0.11315	0.277071	104.4
1629	4	02.11.2022	08:00:00	10.2778	0.0470477	0.113501	0.20403	0.113533	0.072524	0.0589648	0.0361524	0.0951173	104.4
1630	1	21.09.2022	11:09:00	1.38702	0.00573994	0.0160892	0.0440621	0.0332842	0.0137287	0.0134988	0.00178907	0.0152879	105.1
1631	1	21.09.2022	19:07:00	5.96564	0.0117707	0.0373086	0.0667943	0.0484025	0.0379093	0.0102265	0.00392743	0.014154	105.1
1632	1	21.09.2022	19:08:00	11.0851	0.0706787	0.165763	0.394403	0.189068	0.126067	0.109625	0.126886	0.23651	105.1
1633	1	21.09.2022	07:35:00	8.38853	0.00786369	0.0279118	0.0649747	0.0492258	0.038418	0.01914	0.0165254	0.0356654	105.1
1634	2	22.09.2022	12:20:00	12.5473	0.0771569	0.259079	0.52066	0.26708	0.174245	0.163885	0.13659	0.300474	105.2
1635	2	22.09.2022	16:59:00	0.907027	0.00156669	0.00463255	0.00789618	0.0056085	0.00245372	0.00106266	0	0.00106266	105.2
1636	2	22.09.2022	21:19:00	0.613575	0	0	0	0	0	0	0	0	105.2
1637	2	22.09.2022	07:59:00	8.09	0.00687475	0.0228318	0.0421187	0.0308759	0.0302414	0.0069057	0.00392743	0.0108331	105.2
1638	3	23.09.2022	13:19:00	7.92074	0.0860562	0.287219	0.475307	0.228064	0.167917	0.137872	0.166116	0.303988	105.3
1639	3	23.09.2022	13:43:00	0.907027	0.00156669	0.00463255	0.00789618	0.0056085	0.00245372	0.00106266	0	0.00106266	105.3
1640	3	23.09.2022	19:54:00	25.2719	0.309872	0.864956	1.82223	1.27297	0.661151	0.42173	0.388271	0.810001	105.3
1641	3	23.09.2022	19:55:00	1.94024	0	0	0	0	0	0	0	0	105.3
1642	3	23.09.2022	09:19:00	5.02245	0.0314578	0.074792	0.157807	0.0935869	0.0570602	0.0498506	0.0527162	0.102567	105.3
1643	4	24.09.2022	11:21:00	1.08084	0	0	0	0	0	0	0	0	105.4
1644	4	24.09.2022	13:34:00	5.63247	0.00964286	0.0376898	0.06345	0.0604194	0.0246857	0.0290858	0.0206693	0.0497551	105.4
1645	4	24.09.2022	18:50:00	31.0883	0.165102	0.427896	0.809233	0.618552	0.288367	0.15041	0.166949	0.317359	105.4
1646	4	24.09.2022	08:00:00	10.6894	0.0520422	0.134257	0.399163	0.194721	0.161482	0.0795764	0.0650083	0.144585	105.4
1647	1	26.10.2022	12:00:00	1.7097	0.0123231	0.0614669	0.19053	0.0541121	0.0463502	0.0345948	0.0280333	0.0626281	109.1
1648	1	26.10.2022	18:00:00	12.8826	0.144214	0.493314	0.946264	0.806705	0.318573	0.181198	0.161909	0.343107	109.1
1649	1	26.10.2022	06:15:00	3.73677	0.0586502	0.108617	0.225044	0.108004	0.0877581	0.058774	0.071067	0.129841	109.1
1650	2	27.10.2022	12:00:00	0.69212	0.00175969	0.0162289	0.0275053	0.0290412	0.0121979	0.00358634	0.00349247	0.00707881	109.2
1651	2	27.10.2022	18:00:00	33.8079	0.297631	0.955415	1.65897	1.31067	0.608291	0.398144	0.417179	0.815323	109.2
1652	2	27.10.2022	19:00:00	0.499468	0	0	0	0	0	0	0	0	109.2
1653	2	27.10.2022	06:15:00	3.73677	0.0586502	0.108617	0.225044	0.108004	0.0877581	0.058774	0.071067	0.129841	109.2
1654	3	28.10.2022	12:30:00	5.24773	0.0414749	0.0854926	0.185968	0.0878757	0.0662261	0.0461576	0.0588676	0.105025	109.3
1655	3	28.10.2022	18:30:00	18.1307	0.172405	0.537942	0.946608	0.843644	0.333345	0.21817	0.192124	0.410294	109.3
1656	3	28.10.2022	19:00:00	5.01172	0.0230477	0.126348	0.465391	0.0909776	0.110593	0.0776046	0.0636843	0.141289	109.3
1657	3	28.10.2022	07:30:00	10.7566	0.10938	0.256683	0.516831	0.260214	0.173243	0.11283	0.117735	0.230565	109.3
1658	4	30.10.2022	10:30:00	1.76871	0.0257328	0.0612546	0.143613	0.042331	0.0465641	0.0355357	0.0453387	0.0808744	109.4
1659	4	30.10.2022	13:30:00	9.34392	0.0820217	0.194121	0.483403	0.216375	0.15106	0.103113	0.153069	0.256182	109.4
1660	4	30.10.2022	18:30:00	15.6909	0.130197	0.513549	0.842572	0.813972	0.339924	0.181193	0.170662	0.351855	109.4
1661	4	30.10.2022	09:00:00	21.3836	0.0818179	0.462159	0.815036	0.745611	0.361652	0.188097	0.25444	0.442537	109.4
1662	1	09.11.2022	12:15:00	38.1834	0.466443	1.3115	2.7504	1.94211	0.937412	0.580863	0.460793	1.04166	110.1
1663	1	09.11.2022	17:15:00	1.1152	0.00316728	0.00944485	0.0160653	0.0113148	0.00500529	0.00209885	0	0.00209885	110.1
1664	1	09.11.2022	18:15:00	17.3658	0.179588	0.511738	0.934444	0.829465	0.35981	0.183587	0.204176	0.387762	110.1
1665	1	09.11.2022	21:00:00	1.8225	0.01539	0.0699493	0.211294	0.0684643	0.054	0.0370414	0.031365	0.0684064	110.1
1666	1	09.11.2022	22:00:00	2.12889	0.0168691	0.0444054	0.0475772	0.0427795	0.0212111	0.0202967	0.0133481	0.0336448	110.1
1667	1	09.11.2022	09:00:00	1.1152	0.00316728	0.00944485	0.0160653	0.0113148	0.00500529	0.00209885	0	0.00209885	110.1
1668	2	10.11.2022	10:00:00	1.1152	0.00316728	0.00944485	0.0160653	0.0113148	0.00500529	0.00209885	0	0.00209885	110.2
1669	2	10.11.2022	12:15:00	4.79958	0.0806221	0.229467	0.349929	0.305685	0.124104	0.0936225	0.0706621	0.164285	110.2
1670	2	10.11.2022	16:00:00	6.2473	0.125162	0.205993	0.520737	0.23571	0.168305	0.137443	0.0713013	0.208745	110.2
1671	2	10.11.2022	17:00:00	26.0675	0.0384092	0.357091	0.67193	0.665559	0.286626	0.117956	0.187658	0.305614	110.2
1672	2	10.11.2022	19:30:00	0.734265	0	0	0	0	0	0	0	0	110.2
1673	2	10.11.2022	09:00:00	1.1152	0.00316728	0.00944485	0.0160653	0.0113148	0.00500529	0.00209885	0	0.00209885	110.2
1674	3	11.11.2022	13:00:00	26.0675	0.0384092	0.357091	0.67193	0.665559	0.286626	0.117956	0.187658	0.305614	110.3
1675	3	11.11.2022	16:00:00	2.55616	0.0240004	0.085551	0.169017	0.0930024	0.0670491	0.0377707	0.0399492	0.0777199	110.3
1676	3	11.11.2022	16:45:00	1.1152	0.00316728	0.00944485	0.0160653	0.0113148	0.00500529	0.00209885	0	0.00209885	110.3
1677	3	11.11.2022	17:30:00	8.84565	0.112515	0.426338	0.764828	0.586974	0.248692	0.100375	0.119027	0.219402	110.3
1678	3	11.11.2022	21:00:00	10.7938	0.0833101	0.311244	0.628814	0.344538	0.250547	0.125483	0.121912	0.247395	110.3
1679	3	11.11.2022	07:00:00	0.5576	0.00158364	0.00472242	0.00803265	0.00565741	0.00250265	0.00104943	0	0.00104943	110.3
1680	4	12.11.2022	11:00:00	1.1152	0.00316728	0.00944485	0.0160653	0.0113148	0.00500529	0.00209885	0	0.00209885	110.4
1681	4	12.11.2022	13:00:00	13.0592	0.149661	0.429649	0.909652	0.647992	0.325858	0.224039	0.217231	0.44127	110.4
1682	4	12.11.2022	13:30:00	1.1152	0.00316728	0.00944485	0.0160653	0.0113148	0.00500529	0.00209885	0	0.00209885	110.4
1683	4	12.11.2022	19:00:00	27.9352	0.321362	0.93857	1.82226	1.43207	0.633109	0.307686	0.361025	0.668711	110.4
1684	4	12.11.2022	21:00:00	0.703178	0.00269704	0.0051661	0.0109205	0.00479295	0.00390872	0.00259061	0.00326005	0.00585065	110.4
1685	4	12.11.2022	09:30:00	0.9324	0	0	0	0	0	0	0	0	110.4
1686	1	27.10.2022	10:33:00	11.5386	0	0	0	0	0	0	0	0	111.1
1687	1	27.10.2022	17:57:00	3.68103	0.035982	0.21258	0.296128	0.290836	0.114528	0.0542759	0.0806317	0.134908	111.1
1688	1	27.10.2022	20:12:00	17.4714	0.115295	0.435096	0.839013	0.836172	0.326134	0.149097	0.146094	0.29519	111.1
1689	1	27.10.2022	21:12:00	23.4231	0.173757	0.48615	1.54146	0.795445	0.568936	0.260582	0.312295	0.572876	111.1
1690	2	28.10.2022	17:50:00	3.68103	0.035982	0.21258	0.296128	0.290836	0.114528	0.0542759	0.0806317	0.134908	111.2
1691	2	28.10.2022	20:57:00	50.019	0.28125	1.35264	2.25344	2.13919	0.875813	0.524031	0.554151	1.07818	111.2
1692	2	28.10.2022	09:15:00	11.5386	0	0	0	0	0	0	0	0	111.2
1693	3	29.10.2022	17:50:00	3.84153	0.0384406	0.252938	0.319149	0.313049	0.123655	0.0585949	0.0984389	0.157034	111.3
1694	3	29.10.2022	20:57:00	59.7231	0.291864	1.32302	2.18067	1.83899	0.778225	0.49891	0.530984	1.02989	111.3
1695	3	29.10.2022	21:00:00	0.58213	0	0	0	0	0	0	0	0	111.3
1696	3	29.10.2022	08:30:00	11.5386	0	0	0	0	0	0	0	0	111.3
1697	4	30.10.2022	10:00:00	3.44228	0.0182887	0.0545368	0.0927649	0.0653344	0.0289018	0.0121193	0	0.0121193	111.4
1698	4	30.10.2022	14:00:00	5.19378	0.0427232	0.270525	0.35305	0.346344	0.136743	0.0651286	0.104275	0.169403	111.4
1699	4	30.10.2022	18:23:00	10.6142	0.0971941	0.234003	0.735447	0.320371	0.270687	0.132849	0.10667	0.239519	111.4
1700	4	30.10.2022	19:10:00	1.04007	0	0	0	0	0	0	0	0	111.4
1701	4	30.10.2022	23:00:00	27.1755	0.125909	0.405483	0.766249	0.535972	0.228546	0.123976	0.122926	0.246902	111.4
1702	4	30.10.2022	23:35:00	34.8152	0.169872	0.929124	1.43417	1.31704	0.555814	0.37759	0.408058	0.785648	111.4
1703	1	30.10.2022	11:00:00	4.368	0.0380846	0.142283	0.287458	0.157503	0.114536	0.0573635	0.0557313	0.113095	112.1
1704	1	30.10.2022	13:00:00	8.71004	0.09676	0.206071	0.539319	0.167938	0.174293	0.13637	0.159033	0.295403	112.1
1705	1	30.10.2022	15:00:00	0.40404	0.00269455	0.011377	0.023752	0.0181775	0.0307378	0.00488144	0.00534789	0.0102293	112.1
1706	1	30.10.2022	19:00:00	3.63794	0.0115423	0.0454246	0.0488849	0.0393679	0.0223168	0.0149039	0.0132981	0.0282019	112.1
1707	1	30.10.2022	06:10:00	7.77779	0.0832497	0.211743	0.481943	0.247568	0.176338	0.116702	0.0860852	0.202788	112.1
1708	2	31.10.2022	10:45:00	4.35502	0.04838	0.103035	0.26966	0.0839692	0.0871466	0.0681848	0.0795166	0.147701	112.2
1709	2	31.10.2022	12:30:00	6.64986	0.0619275	0.132749	0.275878	0.136178	0.0986549	0.0695266	0.0865475	0.156074	112.2
1710	2	31.10.2022	15:30:00	0.31849	0.000994857	0.00810098	0.0135964	0.00931917	0.0054954	0.00492409	0.0129753	0.0178994	112.2
1711	2	31.10.2022	19:30:00	3.87447	0.0366395	0.250942	0.212801	0.201632	0.0864156	0.0588572	0.0990629	0.15792	112.2
1712	2	31.10.2022	06:10:00	8.67003	0.0921937	0.240908	0.553999	0.27593	0.204597	0.134912	0.101813	0.236725	112.2
1713	3	01.11.2022	11:00:00	1.76968	0	0	0	0	0	0	0	0	112.3
1714	3	01.11.2022	14:30:00	17.0835	0.131736	0.378928	0.818436	0.56244	0.285716	0.160056	0.170855	0.330911	112.3
1715	3	01.11.2022	19:15:00	3.01788	0.0282354	0.110868	0.171664	0.154516	0.0602743	0.0338923	0.0274216	0.0613138	112.3
1716	3	01.11.2022	20:00:00	1.17338	0.0139706	0.0306887	0.0804192	0.0264739	0.0321933	0.0203971	0.024278	0.0446751	112.3
1717	3	01.11.2022	05:55:00	7.77779	0.0832497	0.211743	0.481943	0.247568	0.176338	0.116702	0.0860852	0.202788	112.3
1718	4	02.11.2022	12:54:00	5.64282	0.0783147	0.15086	0.394228	0.123687	0.128091	0.0962341	0.132073	0.228307	112.4
1719	4	02.11.2022	19:30:00	11.1681	0.0612364	0.240895	0.422566	0.354238	0.173114	0.107283	0.128407	0.23569	112.4
1720	4	02.11.2022	06:10:00	8.75291	0.0916421	0.236728	0.519978	0.275536	0.196584	0.135539	0.100555	0.236093	112.4
1721	1	04.12.2022	12:00:00	8.9142	0.0703756	0.175606	0.243445	0.20373	0.0853876	0.0867524	0.0409026	0.127655	115.1
1722	1	04.12.2022	15:30:00	8.98388	0	0	0	0	0	0	0	0	115.1
1723	1	04.12.2022	18:30:00	18.1032	0.246795	0.697658	1.30163	0.808249	0.438988	0.290683	0.223095	0.513778	115.1
1724	1	04.12.2022	21:00:00	0.593445	0.00395769	0.0167103	0.0348863	0.0266987	0.045147	0.00716975	0.00785486	0.0150246	115.1
1725	1	04.12.2022	07:00:00	10.6721	0.116905	0.240571	0.525433	0.221541	0.193766	0.122853	0.118505	0.241358	115.1
1726	2	05.12.2022	10:30:00	21.4372	0.212653	0.76974	1.56264	1.20014	0.502101	0.263998	0.28367	0.547669	115.2
1727	2	05.12.2022	14:30:00	8.72379	0.0600693	0.164213	0.320966	0.216012	0.11109	0.0783353	0.0797414	0.158077	115.2
1728	2	05.12.2022	18:30:00	34.0985	0.191762	0.522301	1.2072	0.589434	0.364595	0.272137	0.32074	0.592877	115.2
1729	2	05.12.2022	07:00:00	10.6721	0.116905	0.240571	0.525433	0.221541	0.193766	0.122853	0.118505	0.241358	115.2
1730	3	06.12.2022	12:15:00	9.01905	0.0630502	0.176026	0.340859	0.235124	0.118881	0.0875698	0.0861311	0.173701	115.3
1731	3	06.12.2022	17:00:00	1.10651	0.0105747	0.0285702	0.0928402	0.0376429	0.0322609	0.0957821	0.0253934	0.121176	115.3
1732	3	06.12.2022	20:20:00	19.4137	0.171127	0.590643	0.71876	0.646475	0.299734	0.211331	0.174798	0.386129	115.3
1733	3	06.12.2022	06:45:00	0.288179	0.000574716	0.00623977	0.00938702	0.0111659	0.00421458	0.0011713	0.00114064	0.00231194	115.3
1734	3	06.12.2022	07:30:00	10.6721	0.116905	0.240571	0.525433	0.221541	0.193766	0.122853	0.118505	0.241358	115.3
1735	4	07.12.2022	11:45:00	0.3465	0.00565342	0.0887587	0.0509355	0.0488155	0.0203113	0.0106184	0.0387533	0.0493717	115.4
1736	4	07.12.2022	13:15:00	8.15065	0.0542827	0.141282	0.28235	0.178912	0.0959682	0.0604096	0.0673381	0.127748	115.4
1737	4	07.12.2022	16:30:00	0.737675	0.00704983	0.0190468	0.0618935	0.0250952	0.0215072	0.0638547	0.016929	0.0807837	115.4
1738	4	07.12.2022	19:20:00	14.839	0.171301	0.498772	0.826861	0.747711	0.331643	0.225848	0.196201	0.422049	115.4
1739	4	07.12.2022	07:30:00	10.6721	0.116905	0.240571	0.525433	0.221541	0.193766	0.122853	0.118505	0.241358	115.4
1740	1	21.09.2022	10:00:00	15.6874	0.22619	0.521831	1.10549	0.538187	0.39907	0.289553	0.228298	0.517851	117.1
1741	1	21.09.2022	13:00:00	33.0176	0.187872	0.692171	1.32011	1.31479	0.490644	0.239635	0.229699	0.469334	117.1
1742	1	21.09.2022	16:30:00	27.5555	0.344405	0.963503	1.744	1.50087	0.634362	0.273635	0.326733	0.600368	117.1
1743	1	21.09.2022	07:00:00	40.8085	0.364787	0.988604	2.20117	1.41304	0.805603	0.381812	0.400854	0.782665	117.1
1744	2	22.09.2022	13:00:00	32.049	0.315764	1.0453	1.77832	1.47798	0.645212	0.422486	0.421181	0.843668	117.2
1745	2	22.09.2022	17:00:00	49.6367	0.635403	1.83892	3.35982	2.68384	1.14406	0.647054	0.661267	1.30832	117.2
1746	2	22.09.2022	06:40:00	40.531	0.487169	1.27134	2.66933	1.61046	1.00968	0.585718	0.570278	1.156	117.2
1747	3	23.09.2022	13:00:00	10.426	0.059726	0.190478	0.445831	0.376245	0.135216	0.0687748	0.0490814	0.117856	117.3
1748	3	23.09.2022	17:00:00	50.2433	0.643377	1.85281	3.37361	2.70133	1.15128	0.650898	0.663948	1.31485	117.3
1749	3	23.09.2022	07:00:00	40.8085	0.364787	0.988604	2.20117	1.41304	0.805603	0.381812	0.400854	0.782665	117.3
1750	4	24.09.2022	11:30:00	32.049	0.315764	1.0453	1.77832	1.47798	0.645212	0.422486	0.421181	0.843668	117.4
1751	4	24.09.2022	17:00:00	15.3241	0.137915	0.433791	0.814629	0.702039	0.241831	0.116125	0.153895	0.27002	117.4
1752	4	24.09.2022	07:30:00	42.4839	0.366187	1.0038	2.22404	1.44024	0.815869	0.384665	0.403632	0.788297	117.4
1753	1	26.10.2022	14:48:00	1.456	0.0186439	0.0603366	0.0836585	0.114937	0.0363317	0.0233829	0	0.0233829	119.1
1754	1	26.10.2022	15:00:00	3.85672	0.0369233	0.137013	0.192914	0.258117	0.0843315	0.0481105	0.00456257	0.0526731	119.1
1755	1	26.10.2022	17:23:00	2.96722	0.0197885	0.0835513	0.174432	0.133494	0.225735	0.0358487	0.0392743	0.075123	119.1
1756	1	26.10.2022	19:46:00	21.9315	0.264014	0.960398	1.46121	1.32352	0.510207	0.333824	0.275176	0.609	119.1
1757	1	26.10.2022	20:34:00	1.17455	0.017122	0.0410025	0.0703474	0.0744677	0.0262672	0.0195968	0.0156774	0.0352742	119.1
1758	2	27.10.2022	13:22:00	5.32283	0.0763534	0.206662	0.232608	0.213713	0.205502	0.069869	0.0533675	0.123236	119.2
1759	2	27.10.2022	17:10:00	1.6588	0.0188621	0.0672437	0.0816127	0.0869304	0.0367571	0.0465584	0.0550819	0.10164	119.2
1760	2	27.10.2022	19:20:00	19.0383	0.247205	0.862275	1.36481	1.22877	0.4688	0.305113	0.239639	0.544752	119.2
1761	3	28.10.2022	14:40:00	2.37378	0.0158308	0.0668411	0.139545	0.106795	0.180588	0.028679	0.0314194	0.0600984	119.3
1762	3	28.10.2022	15:36:00	0.4212	0.00447632	0.019035	0.0229784	0.0221045	0.0107432	0.0145967	0.0183606	0.0329573	119.3
1763	3	28.10.2022	17:55:00	4.35121	0.0290183	0.122522	0.255791	0.195759	0.331024	0.0525695	0.0575929	0.110162	119.3
1764	3	28.10.2022	19:50:00	11.8658	0.173465	0.542923	0.587036	0.506365	0.216827	0.20405	0.168	0.372049	119.3
1765	4	29.10.2022	16:32:00	2.99936	0.0200028	0.0844562	0.176321	0.134939	0.22818	0.036237	0.0396997	0.0759367	119.4
1766	4	29.10.2022	18:37:00	0.85696	0.00571508	0.0241303	0.0503774	0.0385541	0.0651943	0.0103534	0.0113428	0.0216962	119.4
1767	4	29.10.2022	20:20:00	20.2705	0.229331	0.657358	1.5074	0.746304	0.529093	0.459616	0.444347	0.903963	119.4
1768	4	29.10.2022	21:57:00	4.0974	0.0562078	0.135255	0.220753	0.233606	0.0821694	0.0643995	0.0462793	0.110679	119.4
1769	1	18.09.2022	13:30:00	1.18922	0.00885751	0.0452077	0.0443616	0.0458789	0.0241497	0.0239108	0.0317578	0.0556686	121.1
1770	1	18.09.2022	13:45:00	10.4771	0.124911	0.404585	0.747648	0.616933	0.265974	0.161995	0.141889	0.303884	121.1
1771	1	18.09.2022	14:00:00	3.46763	0	0	0	0	0	0	0	0	121.1
1772	1	18.09.2022	16:45:00	1.78839	0.015293	0.0454828	0.132923	0.0577075	0.0476884	0.12999	0.0366704	0.16666	121.1
1773	1	18.09.2022	19:45:00	29.678	0.295088	0.881359	1.30094	0.90421	0.465223	0.381056	0.34771	0.728766	121.1
1774	1	18.09.2022	09:15:00	12.4059	0.0491706	0.145711	0.318296	0.168264	0.0934671	0.0778149	0.0974886	0.175304	121.1
1775	1	18.09.2022	09:30:00	0.593445	0.00395769	0.0167103	0.0348863	0.0266987	0.045147	0.00716975	0.00785486	0.0150246	121.1
1776	2	19.09.2022	11:10:00	2.88969	0	0	0	0	0	0	0	0	121.2
1777	2	19.09.2022	12:50:00	10.6807	0.10088	0.348754	0.665459	0.504331	0.247729	0.128375	0.131144	0.259519	121.2
1778	2	19.09.2022	16:00:00	0.386152	0.00410384	0.0174511	0.0210664	0.0202652	0.00984922	0.0133821	0.0168328	0.030215	121.2
1779	2	19.09.2022	18:30:00	27.2345	0.297934	0.998994	1.99293	1.54326	0.699352	0.439423	0.30585	0.745272	121.2
1780	2	19.09.2022	19:00:00	1.22347	0.0091056	0.0332135	0.0836478	0.0402521	0.0473976	0.00953377	0.0154189	0.0249526	121.2
1781	2	19.09.2022	08:00:00	7.70289	0.0672071	0.191378	0.36752	0.238298	0.124932	0.109512	0.107863	0.217375	121.2
1782	2	19.09.2022	08:15:00	2.88969	0	0	0	0	0	0	0	0	121.2
1783	3	20.09.2022	11:30:00	5.76144	0	0	0	0	0	0	0	0	121.3
1784	3	20.09.2022	13:30:00	10.2569	0.116309	0.320945	0.616277	0.391873	0.229203	0.178524	0.119607	0.298131	121.3
1785	3	20.09.2022	15:15:00	3.03414	0.0234986	0.0986117	0.156969	0.105742	0.0690614	0.12798	0.069257	0.197237	121.3
1786	3	20.09.2022	19:00:00	24.4163	0.23877	0.738335	1.29704	0.99168	0.497905	0.330636	0.268316	0.598952	121.3
1787	3	20.09.2022	19:45:00	0.930874	0.00594451	0.0239614	0.053273	0.0254522	0.0212233	0.00624602	0.0104735	0.0167195	121.3
1788	3	20.09.2022	07:30:00	10.9052	0.0494795	0.153946	0.289115	0.204292	0.0948886	0.0724674	0.0692965	0.141764	121.3
1789	4	21.09.2022	10:40:00	2.88969	0	0	0	0	0	0	0	0	121.4
1790	4	21.09.2022	13:45:00	15.2096	0.151995	0.573163	1.12179	1.03871	0.429287	0.218844	0.205447	0.424291	121.4
1791	4	21.09.2022	14:00:00	5.45433	0.0597339	0.214433	0.414973	0.156382	0.137064	0.0909005	0.078326	0.169227	121.4
1792	4	21.09.2022	17:45:00	6.05616	0.06414	0.200335	0.432192	0.220243	0.151021	0.142801	0.129485	0.272287	121.4
1793	4	21.09.2022	19:30:00	5.76144	0	0	0	0	0	0	0	0	121.4
1794	4	21.09.2022	07:30:00	9.04864	0.0608662	0.139908	0.315736	0.149921	0.130048	0.0671383	0.0888855	0.156024	121.4
1795	1	11.09.2022	11:00:00	30.4867	0.427697	1.23279	2.25017	1.94014	0.785553	0.378568	0.424295	0.802862	122.1
1796	1	11.09.2022	17:00:00	22.3625	0.133278	0.378302	0.609809	0.289188	0.206204	0.134535	0.198659	0.333195	122.1
1797	2	12.09.2022	12:00:00	28.2511	0.391554	1.1336	2.06765	1.78208	0.719303	0.350897	0.390535	0.741431	122.2
1798	2	12.09.2022	13:30:00	1.4679	0.0148454	0.042254	0.10322	0.0391929	0.0381869	0.0120168	0.0160255	0.0280423	122.2
1799	2	12.09.2022	17:00:00	41.3323	0.24797	1.19702	2.07934	2.03994	0.712351	0.4697	0.224213	0.693913	122.2
1800	2	12.09.2022	09:00:00	7.94067	0.0322287	0.0530477	0.108758	0.0717014	0.0416443	0.0455846	0.033387	0.0789716	122.2
1801	3	13.09.2022	10:47:00	1.7356	0.0162468	0.0475521	0.107308	0.0441765	0.0441929	0.0181371	0.0199989	0.038136	122.3
1802	3	13.09.2022	14:00:00	3.35352	0.0333762	0.119113	0.255004	0.204281	0.0883449	0.0429196	0.0393208	0.0822403	122.3
1803	3	13.09.2022	17:00:00	20.8715	0.219468	0.648921	1.5197	1.10861	0.479735	0.334715	0.293894	0.62861	122.3
1804	3	13.09.2022	20:30:00	25.0907	0.195616	0.737161	1.14204	0.8468	0.408013	0.262125	0.304197	0.566322	122.3
1805	3	13.09.2022	09:30:00	7.94067	0.0322287	0.0530477	0.108758	0.0717014	0.0416443	0.0455846	0.033387	0.0789716	122.3
1806	4	14.09.2022	11:00:00	20.8715	0.219468	0.648921	1.5197	1.10861	0.479735	0.334715	0.293894	0.62861	122.4
1807	4	14.09.2022	16:00:00	0.5928	0.00941801	0.022532	0.0388706	0.0409078	0.0144777	0.0106129	0.00858679	0.0191997	122.4
1808	4	14.09.2022	18:30:00	47.5645	0.156493	0.621615	1.2766	0.794026	0.443193	0.305814	0.267043	0.572857	122.4
1809	4	14.09.2022	20:00:00	1.86215	0.00803299	0.0458297	0.0971405	0.064029	0.041907	0.015229	0.0244303	0.0396593	122.4
1810	4	14.09.2022	08:30:00	7.94067	0.0322287	0.0530477	0.108758	0.0717014	0.0416443	0.0455846	0.033387	0.0789716	122.4
1811	1	27.09.2022	10:00:00	1.42336	0.00554201	0.0155344	0.0425427	0.0321365	0.0132552	0.0130333	0.00172738	0.0147607	124.1
1812	1	27.09.2022	10:30:00	10.5719	0.126805	0.33143	0.764037	0.407259	0.253173	0.205026	0.190887	0.395913	124.1
1813	1	27.09.2022	13:40:00	7.3224	0.0421124	0.0974398	0.216453	0.094921	0.067892	0.0519013	0.061188	0.113089	124.1
1814	1	27.09.2022	14:00:00	0.387	0.006192	0.098556	0.0564521	0.0542175	0.022471	0.0114019	0.0431734	0.0545753	124.1
1815	1	27.09.2022	16:50:00	0.558476	0.00431882	0.00976876	0.0128765	0.0273868	0.0115169	0.0195599	0.00952399	0.0290839	124.1
1816	1	27.09.2022	17:00:00	1.52531	0.0168099	0.0536682	0.109595	0.0695021	0.0372591	0.022596	0.0271289	0.049725	124.1
1817	1	27.09.2022	17:05:00	1.054	0.00151993	0.00449428	0.00766051	0.00544111	0.00238048	0.00103095	0	0.00103095	124.1
1818	1	27.09.2022	18:20:00	2.8512	0	0.0827509	0.117774	0.0868443	0	0	0	0	124.1
1819	1	27.09.2022	19:00:00	43.3158	0.594156	1.69668	3.20839	2.51207	1.15933	0.572124	0.612508	1.18463	124.1
1820	1	27.09.2022	21:00:00	5.32464	0.0436323	0.101934	0.224114	0.100362	0.0702724	0.0529322	0.061188	0.11412	124.1
1821	2	28.09.2022	12:45:00	12.9631	0.13594	0.363693	0.555294	0.355044	0.181199	0.125606	0.177524	0.30313	124.2
1822	2	28.09.2022	19:00:00	39.1257	0.409182	1.38575	2.6895	2.02941	0.873793	0.511727	0.533564	1.04529	124.2
1823	2	28.09.2022	08:35:00	21.3864	0.160432	0.396891	1.0858	0.529101	0.391534	0.205378	0.183843	0.389222	124.2
1824	3	29.09.2022	11:00:00	1.42336	0.00554201	0.0155344	0.0425427	0.0321365	0.0132552	0.0130333	0.00172738	0.0147607	124.3
1825	3	29.09.2022	12:00:00	26.3567	0.206726	0.568482	1.30442	0.695994	0.516979	0.366648	0.331823	0.698471	124.3
1826	3	29.09.2022	18:30:00	7.41731	0.0784976	0.20636	0.319204	0.237027	0.114629	0.0865708	0.0703764	0.156947	124.3
1827	3	29.09.2022	07:30:00	3.05176	0	0	0	0	0	0	0	0	124.3
1828	3	29.09.2022	08:50:00	6.7083	0.00501577	0.0148311	0.0252797	0.0179557	0.0078556	0.00340212	0	0.00340212	124.3
1829	4	30.09.2022	10:00:00	1.088	0.00234667	0.00693886	0.0118273	0.00840069	0.0036753	0.00159171	0	0.00159171	124.4
1830	4	30.09.2022	12:30:00	28.0885	0.0784976	0.20636	0.319204	0.237027	0.114629	0.0865708	0.0703764	0.156947	124.4
1831	4	30.09.2022	13:30:00	4.39263	0	0	0	0	0	0	0	0	124.4
1832	4	30.09.2022	08:00:00	3.05176	0	0	0	0	0	0	0	0	124.4
1833	4	30.09.2022	08:30:00	6.7083	0.00501577	0.0148311	0.0252797	0.0179557	0.0078556	0.00340212	0	0.00340212	124.4
1834	1	26.09.2022	10:00:00	0.90132	0	0	0	0	0	0	0	0	125.1
1835	1	26.09.2022	10:30:00	9.24019	0.0816347	0.200413	0.551302	0.260211	0.212059	0.107664	0.0938067	0.20147	125.1
1836	1	26.09.2022	14:00:00	0.387	0.006192	0.098556	0.0564521	0.0542175	0.022471	0.0114019	0.0431734	0.0545753	125.1
1837	1	26.09.2022	15:30:00	9.71081	0.0115049	0.0431958	0.072835	0.0670854	0.0276021	0.0303489	0.0206693	0.0510182	125.1
1838	1	26.09.2022	17:30:00	1.054	0.00151993	0.00449428	0.00766051	0.00544111	0.00238048	0.00103095	0	0.00103095	125.1
1839	1	26.09.2022	18:30:00	28.8772	0.396104	1.13112	2.13892	1.67471	0.772886	0.381416	0.408339	0.789755	125.1
1840	2	27.09.2022	12:00:00	21.0266	0.261128	0.717039	1.5146	1.03708	0.54708	0.275193	0.275644	0.550836	125.2
1841	2	27.09.2022	15:00:00	1.84431	0.0275644	0.0737097	0.131249	0.0812968	0.0455812	0.0363236	0.0396912	0.0760148	125.2
1842	2	27.09.2022	19:00:00	16.3096	0.179856	0.599178	1.20674	0.796332	0.37418	0.236212	0.217583	0.453795	125.2
1843	2	27.09.2022	06:30:00	15.2437	0.141775	0.336322	0.919701	0.453372	0.349169	0.196895	0.199186	0.396081	125.2
1844	2	27.09.2022	09:00:00	0.90132	0	0	0	0	0	0	0	0	125.2
1845	3	28.09.2022	12:00:00	14.8305	0.158056	0.421043	0.981589	0.780682	0.342523	0.183977	0.176967	0.360944	125.3
1846	3	28.09.2022	17:44:00	1.80879	0.00213996	0.0116914	0.017977	0.0156832	0.00307447	0.00306962	0.0023618	0.00543142	125.3
1847	3	28.09.2022	18:30:00	9.02145	0.12946	0.3099	0.562194	0.40734	0.187189	0.128561	0.131881	0.260442	125.3
1848	3	28.09.2022	06:30:00	18.1275	0.174077	0.426789	1.05618	0.570059	0.417167	0.213005	0.21902	0.432025	125.3
1849	3	28.09.2022	07:30:00	0.90132	0	0	0	0	0	0	0	0	125.3
1850	4	29.09.2022	12:00:00	17.6128	0.229473	0.616721	1.22975	0.916165	0.455019	0.268763	0.226777	0.495539	125.4
1851	4	29.09.2022	18:20:00	5.44635	0.0386861	0.0931237	0.29264	0.127406	0.107764	0.0529227	0.0424553	0.095378	125.4
1852	4	29.09.2022	20:00:00	20.8889	0.196094	0.606273	1.13011	0.800527	0.344956	0.164408	0.0745982	0.239006	125.4
1853	4	29.09.2022	21:00:00	0.884838	0	0	0	0	0	0	0	0	125.4
1854	4	29.09.2022	06:00:00	15.3607	0.1788	0.428536	1.08444	0.56866	0.388415	0.218036	0.223752	0.441788	125.4
1855	1	01.11.2022	13:55:00	12.8821	0.0745222	0.206532	0.430862	0.242914	0.146283	0.125942	0.148368	0.27431	127.1
1856	1	01.11.2022	19:57:00	12.5406	0.153921	0.401996	0.753256	0.309917	0.253894	0.163863	0.198389	0.362252	127.1
1857	1	01.11.2022	09:48:00	11.3712	0.0529489	0.11777	0.301098	0.117824	0.092463	0.0663837	0.103132	0.169516	127.1
1858	2	02.11.2022	20:30:00	14.083	0.129527	0.38192	0.501512	0.416768	0.208089	0.186165	0.15551	0.341675	127.2
1859	2	02.11.2022	21:50:00	3.32362	0.0353028	0.077547	0.202527	0.0705212	0.0645671	0.0520253	0.0571349	0.10916	127.2
1860	2	02.11.2022	08:56:00	0.476375	0	0	0	0	0	0	0	0	127.2
1861	2	02.11.2022	09:40:00	7.43188	0.0711725	0.22178	0.465941	0.227295	0.200259	0.109271	0.113372	0.222643	127.2
1862	3	03.11.2022	12:00:00	3.74216	0.0330268	0.114437	0.219878	0.118928	0.0868565	0.0495661	0.048815	0.098381	127.3
1863	3	03.11.2022	13:15:00	0.476375	0	0	0	0	0	0	0	0	127.3
1864	3	03.11.2022	16:00:00	5.51083	0.0572109	0.171979	0.396421	0.148342	0.143599	0.0560593	0.0647738	0.120833	127.3
1865	3	03.11.2022	19:40:00	11.3888	0	0	0	0	0	0	0	0	127.3
1866	3	03.11.2022	20:00:00	9.55663	0.0911855	0.346407	0.518113	0.483481	0.207973	0.115323	0.112481	0.227804	127.3
1867	3	03.11.2022	08:44:00	6.07425	0.0531337	0.127901	0.401929	0.174987	0.14801	0.072687	0.0583105	0.130998	127.3
1868	3	03.11.2022	08:45:00	1.42912	0	0	0	0	0	0	0	0	127.3
1869	4	04.11.2022	10:26:00	23.3345	0.192078	0.623166	1.19097	0.98777	0.444437	0.23462	0.284045	0.518666	127.4
1870	4	04.11.2022	14:18:00	2.2055	0.00384146	0.012432	0.0172373	0.023682	0.00748593	0.0048179	0	0.0048179	127.4
1871	4	04.11.2022	20:00:00	17.399	0.236518	0.595503	1.29287	0.567401	0.420151	0.234668	0.311406	0.546073	127.4
1872	1	02.11.2022	12:40:00	12.0793	0.10888	0.366538	0.763114	0.596994	0.284492	0.15751	0.17977	0.33728	128.1
1873	1	02.11.2022	16:01:00	0.593445	0.00395769	0.0167103	0.0348863	0.0266987	0.045147	0.00716975	0.00785486	0.0150246	128.1
1874	1	02.11.2022	19:13:00	0.384384	0.000766578	0.00832284	0.0125208	0.0148935	0.00562157	0.00156232	0.00152143	0.00308375	128.1
1875	1	02.11.2022	19:57:00	12.5406	0.153921	0.401996	0.753256	0.309917	0.253894	0.163863	0.198389	0.362252	128.1
1876	1	02.11.2022	22:41:00	4.83566	0.0378948	0.0790821	0.211853	0.061847	0.0686284	0.0546044	0.0653462	0.119951	128.1
1877	1	02.11.2022	23:00:00	2.41783	0.0189474	0.039541	0.105926	0.0309235	0.0343142	0.0273022	0.0326731	0.0599753	128.1
1878	1	02.11.2022	07:30:00	12.6297	0.0980977	0.20221	0.439858	0.207846	0.15664	0.109173	0.139235	0.248409	128.1
1879	2	03.11.2022	12:30:00	12.5406	0.153921	0.401996	0.753256	0.309917	0.253894	0.163863	0.198389	0.362252	128.2
1880	2	03.11.2022	12:45:00	6.27028	0.0769604	0.200998	0.376628	0.154959	0.126947	0.0819315	0.0991945	0.181126	128.2
1881	2	03.11.2022	20:40:00	13.5462	0.129884	0.360587	0.614256	0.441027	0.203267	0.154794	0.15628	0.311074	128.2
1882	2	03.11.2022	21:51:00	6.04457	0.0473685	0.0988526	0.264816	0.0773087	0.0857855	0.0682555	0.0816828	0.149938	128.2
1883	2	03.11.2022	06:51:00	0.503464	0.00335761	0.0141766	0.0295967	0.0226505	0.0383016	0.00608264	0.00666387	0.0127465	128.2
1884	2	03.11.2022	09:00:00	12.6297	0.0980977	0.20221	0.439858	0.207846	0.15664	0.109173	0.139235	0.248409	128.2
1885	2	03.11.2022	09:28:00	0.384384	0.000766578	0.00832284	0.0125208	0.0148935	0.00562157	0.00156232	0.00152143	0.00308375	128.2
1886	3	04.11.2022	12:30:00	8.07695	0.08089	0.241323	0.515525	0.233263	0.182414	0.123115	0.128198	0.251314	128.3
1887	3	04.11.2022	18:51:00	5.69439	0	0	0	0	0	0	0	0	128.3
1888	3	04.11.2022	19:00:00	1.03479	0	0	0	0	0	0	0	0	128.3
1889	3	04.11.2022	20:41:00	13.8709	0.166466	0.482011	0.845134	0.609427	0.315905	0.21254	0.213013	0.425554	128.3
1890	3	04.11.2022	21:36:00	9.47692	0.12164	0.31713	0.598598	0.38258	0.21754	0.156441	0.158294	0.314735	128.3
1891	3	04.11.2022	07:32:00	12.6297	0.0980977	0.20221	0.439858	0.207846	0.15664	0.109173	0.139235	0.248409	128.3
1892	4	05.11.2022	10:30:00	32.375	0.240106	0.856217	1.69472	1.37322	0.641305	0.348157	0.445062	0.793218	128.4
1893	4	05.11.2022	14:17:00	0.743433	0.00554201	0.0155344	0.0425427	0.0321365	0.0132552	0.0130333	0.00172738	0.0147607	128.4
1894	4	05.11.2022	15:53:00	6.87936	0.073069	0.226091	0.404288	0.278953	0.147164	0.0907451	0.11624	0.206985	128.4
1895	4	05.11.2022	20:00:00	15.3567	0.195062	0.520787	1.1036	0.638539	0.378807	0.212482	0.262937	0.475418	128.4
1896	4	05.11.2022	07:28:00	0.593445	0.00395769	0.0167103	0.0348863	0.0266987	0.045147	0.00716975	0.00785486	0.0150246	128.4
1897	4	05.11.2022	08:47:00	0.384384	0.000766578	0.00832284	0.0125208	0.0148935	0.00562157	0.00156232	0.00152143	0.00308375	128.4
1898	1	18.10.2022	10:45:00	3.46763	0	0	0	0	0	0	0	0	129.1
1899	1	18.10.2022	11:30:00	4.32267	0.0400666	0.100876	0.249029	0.104333	0.0877565	0.0487539	0.0686904	0.117444	129.1
1900	1	18.10.2022	13:30:00	0.485109	0	0	0	0	0	0	0	0	129.1
1901	1	18.10.2022	14:00:00	14.3284	0.111625	0.278405	0.579012	0.276311	0.189739	0.14423	0.176805	0.321035	129.1
1902	1	18.10.2022	18:00:00	8.86067	0.0505053	0.176516	0.282673	0.205466	0.0838198	0.0521292	0.0391051	0.0912343	129.1
1903	1	18.10.2022	20:00:00	12.1987	0.0197342	0.257021	0.542818	0.534849	0.240514	0.108234	0.168209	0.276443	129.1
1904	1	18.10.2022	08:00:00	0.485109	0	0	0	0	0	0	0	0	129.1
1905	1	18.10.2022	09:00:00	4.20363	0.0177465	0.0447536	0.133902	0.0682406	0.0473593	0.0281923	0.0169529	0.0451451	129.1
1906	2	19.10.2022	10:30:00	4.20078	0.0221303	0.083821	0.169106	0.155929	0.0641529	0.0318018	0.0316118	0.0634136	129.2
1907	2	19.10.2022	13:00:00	8.66717	0.0466637	0.158864	0.26112	0.184508	0.0785227	0.0497071	0.039563	0.0892701	129.2
1908	2	19.10.2022	15:00:00	0.485109	0	0	0	0	0	0	0	0	129.2
1909	2	19.10.2022	18:00:00	21.668	0.0552068	0.344479	0.735639	0.59158	0.32746	0.145059	0.219493	0.364552	129.2
1910	2	19.10.2022	19:40:00	23.6162	0.268755	0.9322	1.55223	1.14614	0.485059	0.251906	0.24045	0.492355	129.2
1911	2	19.10.2022	20:30:00	1.01963	0.0145803	0.0328961	0.0848561	0.0423146	0.028188	0.0205334	0.0236627	0.0441961	129.2
1912	2	19.10.2022	06:30:00	2.14419	0.0179865	0.0604506	0.140918	0.0809305	0.0801315	0.0384259	0.0316123	0.0700382	129.2
1913	2	19.10.2022	08:00:00	8.13037	0.0213869	0.0592241	0.161137	0.0866655	0.0729924	0.0331	0.0235093	0.0566093	129.2
1914	3	20.10.2022	10:30:00	4.94433	0.0273132	0.111511	0.220814	0.217958	0.0848492	0.0393169	0.0377147	0.0770316	129.3
1915	3	20.10.2022	13:00:00	7.49871	0.0427423	0.149384	0.239224	0.173884	0.070936	0.0441165	0.0330943	0.0772109	129.3
1916	3	20.10.2022	15:00:00	1.16846	0.00392148	0.00948032	0.021896	0.0106236	0.00758673	0.00559055	0.00646864	0.0120592	129.3
1917	3	20.10.2022	19:40:00	23.9916	0.272745	0.944012	1.56571	1.15761	0.490278	0.257511	0.244858	0.502369	129.3
1918	3	20.10.2022	20:30:00	14.6936	0.00981755	0.236674	0.486312	0.507949	0.221895	0.094106	0.151437	0.245543	129.3
1919	3	20.10.2022	06:30:00	6.8298	0.062053	0.156288	0.358011	0.124291	0.137645	0.0775823	0.0891533	0.166736	129.3
1920	3	20.10.2022	08:00:00	30.227	0.0338028	0.520621	1.09601	1.07099	0.528298	0.213398	0.328635	0.542033	129.3
1921	4	21.10.2022	10:00:00	8.01801	0.110133	0.275615	0.606949	0.322754	0.221455	0.156518	0.113016	0.269534	129.4
1922	4	21.10.2022	13:00:00	7.49871	0.0427423	0.149384	0.239224	0.173884	0.070936	0.0441165	0.0330943	0.0772109	129.4
1923	4	21.10.2022	15:00:00	23.8635	0.0157769	0.458621	0.939679	0.989104	0.433571	0.179585	0.302746	0.482331	129.4
1924	4	21.10.2022	19:40:00	23.9916	0.272745	0.944012	1.56571	1.15761	0.490278	0.257511	0.244858	0.502369	129.4
1925	4	21.10.2022	20:30:00	11.1775	0.114589	0.318706	0.721343	0.218124	0.210398	0.172991	0.162734	0.335725	129.4
1926	4	21.10.2022	06:30:00	1.87528	0.0156624	0.0420199	0.121452	0.0597954	0.0641403	0.0224815	0.0192992	0.0417807	129.4
1927	4	21.10.2022	08:00:00	30.2477	0.0325282	0.50632	1.07357	1.06123	0.497319	0.205491	0.319407	0.524898	129.4
1928	1	21.09.2022	10:00:00	8.01649	0.119267	0.239492	0.499617	0.312076	0.181247	0.161633	0.12228	0.283913	131.1
1929	1	21.09.2022	14:00:00	12.6201	0.115686	0.315348	0.617006	0.332217	0.212402	0.145553	0.152941	0.298494	131.1
1930	1	21.09.2022	20:10:00	16.275	0.158609	0.603649	1.31308	0.891558	0.404354	0.25833	0.198404	0.456733	131.1
1931	2	22.09.2022	11:00:00	7.47607	0.119267	0.239492	0.499617	0.312076	0.181247	0.161633	0.12228	0.283913	131.2
1932	2	22.09.2022	14:00:00	9.82389	0.109591	0.313119	0.649944	0.41707	0.220585	0.164458	0.159485	0.323943	131.2
1933	2	22.09.2022	20:00:00	17.1676	0.192382	0.538869	1.15234	0.69668	0.385502	0.286081	0.276642	0.562723	131.2
1934	2	22.09.2022	09:45:00	0.540419	0	0	0	0	0	0	0	0	131.2
1935	3	23.09.2022	10:20:00	7.47607	0.119267	0.239492	0.499617	0.312076	0.181247	0.161633	0.12228	0.283913	131.3
1936	3	23.09.2022	13:15:00	13.7547	0.128504	0.359549	0.695189	0.365137	0.23982	0.165411	0.168794	0.334205	131.3
1937	3	23.09.2022	14:15:00	4.64315	0.0600302	0.186038	0.361554	0.32982	0.126095	0.0592989	0.0540811	0.11338	131.3
1938	3	23.09.2022	20:00:00	16.1461	0.0124064	0.0452064	0.0559881	0.0510723	0.0185734	0.0107992	0.014599	0.0253983	131.3
1939	3	23.09.2022	21:30:00	3.332	0.0529366	0.126647	0.218483	0.229934	0.0813759	0.0596527	0.0482645	0.107917	131.3
1940	3	23.09.2022	09:15:00	0.540419	0	0	0	0	0	0	0	0	131.3
1941	4	24.09.2022	14:00:00	28.5545	0.278863	0.823943	1.52329	0.883508	0.610922	0.499954	0.472172	0.972126	131.4
1942	4	24.09.2022	17:30:00	26.2447	0.0905775	0.325642	0.660402	0.526617	0.226367	0.121565	0.10473	0.226294	131.4
1943	4	24.09.2022	08:20:00	22.3936	0.21127	0.491702	1.37779	0.626212	0.541169	0.272004	0.259725	0.53173	131.4
1944	4	24.09.2022	08:40:00	0.540419	0	0	0	0	0	0	0	0	131.4
1945	1	02.10.2022	11:30:00	1.26113	0.0161574	0.0701227	0.100829	0.0643694	0.0266998	0.0406365	0.0230615	0.063698	136.1
1946	1	02.10.2022	12:30:00	14.6134	0.141823	0.466973	0.935944	0.796353	0.354179	0.199987	0.194222	0.394209	136.1
1947	1	02.10.2022	20:00:00	8.0362	0.0809013	0.198387	0.454179	0.173954	0.145462	0.113993	0.139693	0.253686	136.1
1948	1	02.10.2022	09:30:00	1.665	0.0124119	0.034791	0.0952791	0.0719731	0.0296866	0.0291896	0.00386866	0.0330582	136.1
1949	2	03.10.2022	12:30:00	3.20933	0.0652925	0.181322	0.235533	0.166491	0.124775	0.0701067	0.0524335	0.12254	136.2
1950	2	03.10.2022	13:30:00	1.26113	0.0161574	0.0701227	0.100829	0.0643694	0.0266998	0.0406365	0.0230615	0.063698	136.2
1951	2	03.10.2022	18:00:00	23.2081	0.281462	0.771349	1.43207	1.21572	0.520515	0.227158	0.269673	0.496832	136.2
1952	2	03.10.2022	08:00:00	1.665	0.0124119	0.034791	0.0952791	0.0719731	0.0296866	0.0291896	0.00386866	0.0330582	136.2
1953	3	04.10.2022	10:00:00	1.665	0.0124119	0.034791	0.0952791	0.0719731	0.0296866	0.0291896	0.00386866	0.0330582	136.3
1954	3	04.10.2022	10:30:00	1.26113	0.0161574	0.0701227	0.100829	0.0643694	0.0266998	0.0406365	0.0230615	0.063698	136.3
1955	3	04.10.2022	12:00:00	3.11469	0.0646613	0.178657	0.22997	0.162234	0.117575	0.0689633	0.0511808	0.120144	136.3
1956	3	04.10.2022	14:30:00	1.81643	0.00758215	0.0309554	0.0612981	0.060505	0.0235541	0.0109144	0.0104696	0.021384	136.3
1957	3	04.10.2022	18:00:00	28.803	0.309349	1.00647	2.15795	1.5574	0.722756	0.408964	0.405864	0.814828	136.3
1958	3	04.10.2022	08:00:00	1.665	0.0124119	0.034791	0.0952791	0.0719731	0.0296866	0.0291896	0.00386866	0.0330582	136.3
1959	4	05.10.2022	14:00:00	3.11469	0.0646613	0.178657	0.22997	0.162234	0.117575	0.0689633	0.0511808	0.120144	136.4
1960	4	05.10.2022	14:30:00	1.81643	0.00758215	0.0309554	0.0612981	0.060505	0.0235541	0.0109144	0.0104696	0.021384	136.4
1961	4	05.10.2022	18:30:00	3.53458	0.031343	0.120094	0.227642	0.114536	0.077522	0.0884544	0.0707953	0.15925	136.4
1962	4	05.10.2022	08:00:00	1.665	0.0124119	0.034791	0.0952791	0.0719731	0.0296866	0.0291896	0.00386866	0.0330582	136.4
1963	4	05.10.2022	09:00:00	1.665	0.0124119	0.034791	0.0952791	0.0719731	0.0296866	0.0291896	0.00386866	0.0330582	136.4
1964	1	09.11.2022	10:00:00	14.3415	0.154443	0.453473	0.961005	0.50663	0.363373	0.29198	0.262953	0.554934	138.1
1965	1	09.11.2022	11:00:00	3.23103	0.0285075	0.0684955	0.189029	0.0925607	0.0665626	0.0390435	0.0351129	0.0741564	138.1
1966	1	09.11.2022	11:30:00	0.59943	0.00463553	0.0104851	0.0138207	0.0293951	0.0123614	0.0209943	0.0102224	0.0312167	138.1
1967	1	09.11.2022	12:45:00	11.6426	0.107569	0.268585	0.571954	0.291746	0.182747	0.142723	0.169728	0.312452	138.1
1968	1	09.11.2022	13:15:00	5.44	0.0117536	0.0347543	0.0592388	0.0420761	0.0184083	0.00797232	0	0.00797232	138.1
1969	1	09.11.2022	16:30:00	11.781	0.0885823	0.347983	0.673836	0.646965	0.260456	0.128978	0.121178	0.250156	138.1
1970	1	09.11.2022	19:00:00	0.296722	0.00197885	0.00835513	0.0174432	0.0133494	0.0225735	0.00358487	0.00392743	0.00751231	138.1
1971	1	09.11.2022	20:00:00	0.504417	0.00176417	0.00394094	0.0103089	0.00521634	0.00337061	0.00250497	0.00287625	0.00538122	138.1
1972	1	09.11.2022	20:15:00	0.737675	0.00704983	0.0190468	0.0618935	0.0250952	0.0215072	0.0638547	0.016929	0.0807837	138.1
1973	1	09.11.2022	20:30:00	2.08231	0.0091414	0.02348	0.0515065	0.0281054	0.0167333	0.0111139	0.00929178	0.0204056	138.1
1974	1	09.11.2022	08:15:00	1.088	0.00235073	0.00695086	0.0118478	0.00841522	0.00368166	0.00159446	0	0.00159446	138.1
1975	1	09.11.2022	08:45:00	0.299715	0.00231776	0.00524256	0.00691037	0.0146976	0.0061807	0.0104971	0.0051112	0.0156083	138.1
1976	2	10.11.2022	10:30:00	4.61823	0.0737449	0.176654	0.376713	0.233856	0.117986	0.101191	0.106981	0.208172	138.2
1977	2	10.11.2022	11:00:00	16.3266	0.221914	0.568349	1.19935	0.665665	0.47701	0.390207	0.337827	0.728034	138.2
1978	2	10.11.2022	12:00:00	5.07029	0.0109548	0.0323924	0.0552128	0.0392166	0.0171573	0.00743051	0	0.00743051	138.2
1979	2	10.11.2022	17:00:00	1.4442	0.0135584	0.027948	0.060794	0.028727	0.0216496	0.0150891	0.0192441	0.0343333	138.2
1980	2	10.11.2022	18:30:00	36.6557	0.278104	0.938197	1.81123	1.36791	0.594485	0.321817	0.308697	0.630514	138.2
1981	2	10.11.2022	08:00:00	0.737675	0.00704983	0.0190468	0.0618935	0.0250952	0.0215072	0.0638547	0.016929	0.0807837	138.2
1982	2	10.11.2022	08:50:00	1.088	0.00235073	0.00695086	0.0118478	0.00841522	0.00368166	0.00159446	0	0.00159446	138.2
1983	3	11.11.2022	10:40:00	3.58753	0.0249893	0.0882752	0.178783	0.120225	0.130803	0.0405449	0.0415198	0.0820647	138.3
1984	3	11.11.2022	11:30:00	13.4717	0.135049	0.323682	0.710284	0.352917	0.244246	0.188925	0.220263	0.409189	138.3
1985	3	11.11.2022	12:00:00	6.528	0.0141044	0.0417052	0.0710865	0.0504913	0.02209	0.00956678	0	0.00956678	138.3
1986	3	11.11.2022	18:00:00	41.604	0.380817	1.13795	2.43459	1.57319	0.842742	0.460305	0.377164	0.837468	138.3
1987	3	11.11.2022	19:00:00	1.55343	0.0142168	0.0349373	0.0825203	0.0416552	0.0270985	0.0194698	0.0185836	0.0380534	138.3
1988	3	11.11.2022	08:15:00	4.81499	0.0468414	0.114847	0.23896	0.150462	0.0747841	0.0610122	0.061132	0.122144	138.3
1989	4	12.11.2022	10:00:00	11.374	0.10721	0.254676	0.521282	0.267654	0.187305	0.138478	0.15528	0.293758	138.4
1990	4	12.11.2022	11:00:00	3.78152	0.0363276	0.104564	0.215303	0.114223	0.082663	0.0483342	0.0513781	0.0997123	138.4
1991	4	12.11.2022	12:00:00	9.97116	0.0442581	0.130412	0.284738	0.178435	0.097752	0.0479236	0.0538671	0.101791	138.4
1992	4	12.11.2022	17:30:00	21.5521	0.162323	0.475059	0.875467	0.525954	0.28669	0.210711	0.196476	0.407188	138.4
1993	4	12.11.2022	19:30:00	3.72962	0.0351602	0.115954	0.216998	0.208067	0.0867953	0.0469116	0.0365892	0.0835009	138.4
1994	4	12.11.2022	19:50:00	5.44	0.024885	0.0735824	0.125421	0.0890842	0.0389744	0.0168791	0	0.0168791	138.4
1995	4	12.11.2022	20:00:00	1.25314	0.015365	0.0393029	0.0941676	0.0466322	0.0304058	0.0243183	0.0257699	0.0500882	138.4
1996	1	02.10.2022	12:00:00	29.3497	0.176257	0.588707	1.08201	0.87343	0.37054	0.2688	0.273583	0.542383	141.1
1997	1	02.10.2022	19:30:00	12.8698	0.146151	0.419609	0.92586	0.706722	0.315396	0.176421	0.221588	0.398009	141.1
1998	1	02.10.2022	23:04:00	1.26263	0.0110446	0.0265863	0.083547	0.0363737	0.0307661	0.0151091	0.0121207	0.0272298	141.1
1999	1	02.10.2022	09:50:00	17.8161	0.146926	0.33229	0.928704	0.414931	0.369677	0.184511	0.185825	0.370336	141.1
[truncated: 2,349 more rows]
